# Supplementary material for: Radiomic study on preoperative multi‐modal magnetic resonance images identifies IDH‐mutant TERT promoter‐mutant gliomas
Source: Cancer Med. 2022 Sep 29;12(3):2524–37. doi: 10.1002/cam4.5097 (PMC9939206; doi:10.1002/cam4.5097)
Supplement: Supplementary file 2 — Table S5 [file CAM4-12-2524-s002.xlsx]

## Sheet: DISCOVERY SET
target	t1Gd_original_shape_Elongation	t1Gd_original_shape_Flatness	t1Gd_original_shape_LeastAxisLength	t1Gd_original_shape_MajorAxisLength	t1Gd_original_shape_Maximum2DDiameterColumn	t1Gd_original_shape_Maximum2DDiameterRow	t1Gd_original_shape_Maximum2DDiameterSlice	t1Gd_original_shape_Maximum3DDiameter	t1Gd_original_shape_MeshVolume	t1Gd_original_shape_MinorAxisLength	t1Gd_original_shape_Sphericity	t1Gd_original_shape_SurfaceArea	t1Gd_original_shape_SurfaceVolumeRatio	t1Gd_original_shape_VoxelVolume	t1Gd_original_firstorder_10Percentile	t1Gd_original_firstorder_90Percentile	t1Gd_original_firstorder_Energy	t1Gd_original_firstorder_Entropy	t1Gd_original_firstorder_InterquartileRange	t1Gd_original_firstorder_Kurtosis	t1Gd_original_firstorder_Maximum	t1Gd_original_firstorder_MeanAbsoluteDeviation	t1Gd_original_firstorder_Mean	t1Gd_original_firstorder_Median	t1Gd_original_firstorder_Minimum	t1Gd_original_firstorder_Range	t1Gd_original_firstorder_RobustMeanAbsoluteDeviation	t1Gd_original_firstorder_RootMeanSquared	t1Gd_original_firstorder_Skewness	t1Gd_original_firstorder_TotalEnergy	t1Gd_original_firstorder_Uniformity	t1Gd_original_firstorder_Variance	t1Gd_original_glcm_Autocorrelation	t1Gd_original_glcm_JointAverage	t1Gd_original_glcm_ClusterProminence	t1Gd_original_glcm_ClusterShade	t1Gd_original_glcm_ClusterTendency	t1Gd_original_glcm_Contrast	t1Gd_original_glcm_Correlation	t1Gd_original_glcm_DifferenceAverage	t1Gd_original_glcm_DifferenceEntropy	t1Gd_original_glcm_DifferenceVariance	t1Gd_original_glcm_JointEnergy	t1Gd_original_glcm_JointEntropy	t1Gd_original_glcm_Imc1	t1Gd_original_glcm_Imc2	t1Gd_original_glcm_Idm	t1Gd_original_glcm_Idmn	t1Gd_original_glcm_Id
IDHmut/pTERTmut	0.619351	0.528338	47.2228	89.38	87.4643	88.5099	87.3212	100.603	130455	55.3576	0.591741	21021.3	0.161138	130579	129.927	277.927	33793080496	5.61635	87.8319	6.98132	1081.55	49.7379	204.83	204.618	-40.8961	1122.45	36.0241	508.718	0.628354	33793080496	0.0239186	3941.15	2665.57	50.3425	1.79202e+06	6837.48	571.39	46.6217	0.849012	4.09135	3.53191	29.4871	0.00172818	9.88819	-0.234622	0.95975	0.273587	0.999107	0.356653
Non-IDHmut/pTERTmut	0.388734	0.339543	47.1879	138.975	78.8543	129.062	138.221	139.918	183287	54.0243	0.499028	31268.9	0.170601	183436	168.3	272.123	51108571860	5.09182	61.5246	21.5905	955.943	35.4327	225.55	228.543	2.95278	952.99	25.0779	527.843	2.21588	51108571860	0.035092	2415.04	2156.97	45.6281	2.19886e+06	12270.2	341.21	41.0226	0.785133	3.51654	3.29491	28.4431	0.00317289	9.07962	-0.215022	0.93886	0.312942	0.998927	0.391962
Non-IDHmut/pTERTmut	0.866749	0.791558	24.1868	30.556	37.6431	34.9285	37.0135	39.2428	13469.4	26.4844	0.798542	3428.35	0.254529	13505	147.254	273.009	3407391835	5.13154	65.3365	2.68896	386.821	38.39	200.094	189.406	43.9798	342.841	27.7375	502.301	0.65552	3407391835	0.0331473	2212.11	1078.63	31.7771	256355	3784.63	301.793	26.4879	0.837933	3.72951	3.4253	12.355	0.00268987	9.17668	-0.189983	0.919525	0.259462	0.994744	0.346969
Non-IDHmut/pTERTmut	0.861935	0.69698	46.461	66.6604	69.0797	74.0945	78.0064	79.2717	116529	57.457	0.726999	15869.8	0.136188	116618	126.858	269.742	28378992035	5.43812	70.7278	11.0147	989.165	44.9904	189.609	179.011	-39.6022	1028.77	30.3641	493.305	1.33751	28378992035	0.0282797	3633.18	2238.67	46.063	2.33152e+06	14586.4	512.11	44.6468	0.839316	3.4769	3.27504	32.2871	0.00281035	9.34267	-0.269819	0.970172	0.323272	0.999003	0.400096
Non-IDHmut/pTERTmut	0.837577	0.669219	49.6094	74.1304	81.7435	85.2115	85.2877	97.9183	131495	62.0899	0.536753	23297.8	0.177177	131620	176.511	310.811	40003737046	5.46677	72.3727	20.2998	1131.53	44.3989	247.736	245.153	-38.3687	1169.9	30.1592	551.302	2.25256	40003737046	0.0270077	3918.43	3463.55	57.8365	4.6963e+06	23162.3	533.307	59.3468	0.799205	4.39151	3.60565	39.7192	0.00185121	9.77117	-0.205651	0.941503	0.260796	0.998959	0.345635
Non-IDHmut/pTERTmut	0.89004	0.755343	44.0239	58.2833	67.6757	76.0592	75.743	80.3679	76095.9	51.8745	0.532423	16310.5	0.214342	76169	155.215	279.834	20293323072	5.38459	70.793	14.7881	876.016	43.1481	212.768	204.36	-41.3675	917.384	29.4255	516.164	1.82589	20293323072	0.0298467	3493.72	2816.06	52.0073	3.31363e+06	18992.6	501.905	56.7076	0.796894	4.17852	3.53531	38.8329	0.00244391	9.57562	-0.219279	0.947101	0.284043	0.998418	0.36491
Non-IDHmut/pTERTmut	0.960508	0.694543	41.4436	59.6704	68.542	70.7248	67.624	71.624	96706.3	57.3139	0.779237	13075.3	0.135206	96779	152.068	293.059	26044959176	5.44089	77.508	8.33731	893.193	46.0384	215.33	203.74	-38.38	931.573	32.0701	518.766	1.31974	26044959176	0.027925	3553.04	2743.73	51.2242	1.86678e+06	14523.6	516.476	37.2693	0.865172	3.28887	3.20956	26.2075	0.00292377	9.29591	-0.281131	0.973713	0.332978	0.998977	0.408504
IDHmut/pTERTmut	0.979057	0.878204	43.0116	48.9768	56.3205	67.0075	58.3095	67.0746	68854.8	47.951	0.769978	10551	0.153236	68929	168.496	288.081	19372905667	5.38111	65.5055	12.8802	901.243	40.6391	227.036	224.099	-37.9229	939.166	26.5736	530.147	1.09346	19372905667	0.029943	3289.22	2991.81	53.772	2.18216e+06	10059.1	449.72	48.2147	0.805772	3.74868	3.37025	33.8518	0.00263768	9.39637	-0.242683	0.958584	0.303303	0.998707	0.383272
Non-IDHmut/pTERTmut	0.867625	0.665015	45.6816	68.6927	75.06	78.7718	82.5409	85.1176	117543	59.5995	0.69611	16670.1	0.141821	117630	124.219	253.792	28415540023	5.37542	69.062	20.6097	1029.26	42.1232	188.053	181.442	-42.1879	1071.45	28.8321	491.495	2.29727	28415540023	0.0286455	3371.11	2302.16	46.8287	3.913e+06	20716.4	478.669	41.7606	0.839286	3.21528	3.14619	31.2126	0.00289042	9.17672	-0.285751	0.974412	0.343774	0.999138	0.417961
IDHmut/pTERTmut	0.919876	0.602653	19.133	31.7479	33.6155	36.2491	35.8469	37.3363	11644.2	29.2042	0.756564	3283.82	0.282012	11679	114.608	215.079	2470239215	4.87613	50.9967	2.95167	287.388	30.6887	158.312	151.904	66.656	220.732	21.6842	459.903	0.672287	2470239215	0.0395743	1461.17	407.139	18.9005	129994	2024.97	209.152	9.52639	0.912203	2.28734	2.74935	4.10728	0.00465298	8.28277	-0.285797	0.964638	0.358863	0.995401	0.435209
Non-IDHmut/pTERTmut	0.812066	0.66222	25.8876	39.0922	40.7185	44.0114	43.4166	45.4863	21899.7	31.7455	0.807258	4689.18	0.214121	21941	187.806	305.964	6408506746	5.2284	57.1227	7.15691	458.552	37.4523	237.969	234.756	-35.2074	493.759	24.4548	540.443	-0.795637	6408506746	0.0330661	2668.82	3219.8	56.0202	832562	-3955.13	355.824	29.696	0.844845	3.41549	3.29477	17.7288	0.0030321	9.10958	-0.239048	0.952556	0.303998	0.997172	0.384267
Non-IDHmut/pTERTmut	0.658228	0.517563	39.8063	76.9112	69.7782	87.046	66.0681	87.983	95277.3	50.6251	0.594469	16970	0.178111	95412	142.747	285.166	25239321550	5.43299	88.5302	3.76021	655.324	47.2086	211.197	203.051	-42.6527	697.977	36.0203	514.325	0.518691	25239321550	0.0261319	3207.71	2773.78	51.6122	672167	4505.47	473.664	33.8149	0.866675	3.36619	3.26402	22.2258	0.00236495	9.39105	-0.267059	0.969422	0.323939	0.998362	0.400598
Non-IDHmut/pTERTmut	0.860465	0.823262	52.4411	63.6992	77.1622	72.4983	94.8472	94.8525	122520	54.811	0.726965	16410	0.133937	122624	94.6915	237.937	26103948445	5.41867	69.9416	10.7298	834.458	45.1556	157.363	145.803	-41.8291	876.287	29.8864	461.387	1.65687	26103948445	0.0288488	3697.02	1778.37	40.6478	2.81971e+06	20030.6	535.356	30.8558	0.890752	3.06929	3.12953	21.2447	0.00315557	9.18083	-0.293278	0.976745	0.346073	0.999036	0.419934
Non-IDHmut/pTERTmut	0.956962	0.805392	32.9218	40.8768	60.6383	59.0339	49.6588	101.316	34585.5	39.1175	0.67037	7657.71	0.221414	34651	115.567	288.243	9218550449	5.63325	51.2723	10.8266	782.697	53.1674	208.23	199.253	-44.7323	827.429	24.5085	515.791	2.11268	9218550449	0.0317992	7742.43	2882.35	51.2891	1.3844e+07	80568.4	1134.64	127.523	0.798088	6.35373	4.07702	85.9425	0.0027715	10.1191	-0.204625	0.944421	0.264317	0.995615	0.337707
Non-IDHmut/pTERTmut	0.778952	0.644957	45.4147	70.4151	71.0211	79.6241	83.8153	84.2674	92647.4	54.85	0.508287	19480.4	0.210264	92805	150.37	272.024	24217366037	5.26578	64.629	3.71347	750.406	38.0944	208.609	203.594	27.4478	722.958	27.0292	510.832	0.302169	24217366037	0.030624	2265.4	1457.9	37.1144	358915	1603.66	336.714	15.0252	0.914432	2.48653	2.88581	8.71301	0.00336488	8.89895	-0.303616	0.977349	0.363871	0.999309	0.437143
IDHmut/pTERTmut	0.816477	0.655699	34.0885	51.988	56.5862	54.0833	58.6003	65.5896	50942.5	42.447	0.754745	8805.16	0.172845	51001	155.939	278.019	13346405406	5.20501	63.9469	2.83663	469.86	37.6422	209.442	203.899	52.025	417.835	27.1124	511.556	0.3823	13346405406	0.0314959	2157.52	1111.4	32.1818	290513	2373.85	320.323	17.3945	0.896922	3.06661	3.15258	7.87025	0.00259254	9.14099	-0.239117	0.955219	0.290394	0.997572	0.376471
Non-IDHmut/pTERTmut	0.859165	0.591835	32.2558	54.5013	62.0081	67.1193	59.8415	68.6149	54781.9	46.8256	0.718951	9702.33	0.177108	54848	137.505	301.872	14410804388	5.55775	77.1522	7.55835	776.862	50.9867	208.062	193.859	32.8459	744.016	33.7173	512.582	1.5214	14410804388	0.0264775	4613.61	1399.85	35.4253	2.84374e+06	23994.8	644.451	64.9948	0.816124	4.46174	3.61895	44.4457	0.00228753	9.74459	-0.229805	0.954696	0.283141	0.997295	0.362463
Non-IDHmut/pTERTmut	0.600007	0.569955	17.3904	30.5119	30.8058	37.2022	24.8395	37.4166	6253.38	18.3074	0.689834	2379.48	0.380512	6283	210.275	341.039	2110331342	5.33723	82.6991	2.50887	498.662	43.2884	277.269	280.958	68.9094	429.753	33.1788	579.551	-0.144926	2110331342	0.027619	2640.57	1902.16	42.8054	277496	-884.012	342.992	63.6051	0.686133	5.81852	4.02007	29.0789	0.0013908	9.91038	-0.13598	0.866666	0.181118	0.991941	0.27043
Non-IDHmut/pTERTmut	0.709455	0.66597	36.9022	55.4112	51.7397	62.6498	62.2896	62.6817	52836.6	39.3118	0.725526	9385.44	0.177631	52916	151.305	320.727	16063227069	5.69792	81.8635	6.03627	717.943	52.1009	246.502	245.982	-8.1514	726.094	34.8254	550.964	0.856122	16063227069	0.0231415	4896.68	2835.64	51.6473	2.89539e+06	14530.5	732.902	60.1064	0.848539	4.66752	3.71202	37.7576	0.00162644	10.0724	-0.232137	0.960491	0.265559	0.997285	0.346729
Non-IDHmut/pTERTmut	0.895621	0.635434	16.0379	25.2394	28.178	31.3847	27.8568	32.3883	6047.46	22.6049	0.753677	2129.84	0.352188	6075	167.137	242.301	1552072698	4.61525	39.085	3.76006	361.059	23.6392	204.543	205.471	54.3918	306.667	16.2013	505.455	0.120107	1552072698	0.049069	921.148	1016.53	31.4687	50873.6	166.061	122.318	17.3366	0.751177	2.92594	3.09036	8.64051	0.00478686	8.30725	-0.184213	0.897091	0.309708	0.995789	0.392594
IDHmut/pTERTmut	0.917887	0.613954	14.0238	22.8418	25.9615	25	25.632	27.6586	4545.46	20.9661	0.787419	1685.25	0.370754	4571	167.688	241.19	1149614560	4.4601	37.4712	2.7835	274.337	22.1469	200.741	197.954	104.996	169.341	15.7852	501.5	0.291574	1149614560	0.0522882	760.234	453.673	20.6997	31299.8	374.1	107.792	7.02473	0.876968	2.03068	2.57352	2.80014	0.00649052	7.69663	-0.257342	0.941914	0.377917	0.994383	0.451981
Non-IDHmut/pTERTmut	0.863749	0.739421	48.4884	65.5762	79.7057	74.6324	80.3617	83.9583	112122	56.6414	0.659588	17048	0.152048	112210	163.049	281.341	30905161619	5.26337	65.1201	13.8313	1027.53	38.7774	222.138	221.598	-42.4672	1070	26.8028	524.807	1.06313	30905161619	0.0310896	2794.95	3003.64	54.0165	1.57339e+06	6910.46	385.227	41.7985	0.803962	3.37561	3.22935	30.1762	0.0029353	9.15576	-0.251204	0.960348	0.33019	0.99913	0.406291
Non-IDHmut/pTERTmut	0.881998	0.6703	48.6485	72.5773	75.71	85.3288	84.4334	88.4873	147811	64.013	0.672661	20098.3	0.135973	147921	151.431	287.85	40568998369	5.54656	68.2097	10.9578	924.037	51.1402	217.933	203.244	-41.3924	965.429	28.8795	523.7	2.11205	40568998369	0.0285053	6006.23	3019.7	53.1338	7.73251e+06	53939.3	873.479	87.4889	0.817958	4.97731	3.7124	62.1335	0.00228656	9.83538	-0.220381	0.95135	0.269797	0.997779	0.351044
IDHmut/pTERTmut	0.742015	0.626427	33.0636	52.7812	50.2494	54.4059	58.0517	61.7576	44707	39.1645	0.63969	9522.8	0.213005	44771	128.237	239.091	10293301072	5.11292	59.584	10.3894	736.548	35.7492	177.188	169.115	-42.8935	779.442	24.8885	479.489	1.26106	10293301072	0.0352521	2201.23	2083.25	44.8857	697791	5569.96	305.402	31.3203	0.813772	3.06488	3.10949	21.7076	0.00364103	8.85493	-0.257433	0.959425	0.334634	0.998794	0.411546
Non-IDHmut/pTERTmut	0.739821	0.531956	54.9662	103.328	92.358	120.266	120.337	120.744	271821	76.4445	0.633131	32051.3	0.117913	271981	158.662	271.185	72361015432	5.25915	61.6003	8.88096	869.119	37.4189	213.379	211.227	-43.3873	912.506	25.4953	515.802	0.598897	72361015432	0.0315762	2493.98	2800.35	52.13	928242	4072.54	355.525	24.2803	0.871787	2.73452	2.96236	16.6686	0.00341581	8.92558	-0.292352	0.974452	0.357332	0.999295	0.431341
Non-IDHmut/pTERTmut	0.623607	0.53377	22.1961	41.5836	36.1386	49.679	36.2491	49.93	14556.1	25.9318	0.64581	4464.2	0.306688	14606	133.48	244.114	3467036514	5.01806	56.348	2.50674	343.067	32.9975	185.516	183.643	55.8294	287.237	23.9245	487.207	0.251263	3467036514	0.0344977	1644.66	768.841	26.6741	144492	818.572	244.112	14.7987	0.885671	2.75787	3.01414	6.9572	0.00321184	8.74003	-0.254225	0.955553	0.325817	0.995726	0.405496
IDHmut/pTERTmut	0.509677	0.362024	28.3876	78.4136	47.1699	81.5843	76.6942	82.8613	58337	39.9656	0.686719	10592.6	0.181576	58403	149.13	264.476	15047588765	5.26358	61.5176	5.27018	391.356	37.4821	205.209	206.803	-41.8305	433.187	25.5503	507.593	-0.807609	15047588765	0.0311619	2414.56	2654.12	50.7196	557005	-4271.13	343.048	16.4494	0.908056	2.75578	3.00976	8.67929	0.00300344	8.99546	-0.27905	0.969918	0.328179	0.997937	0.407959
Non-IDHmut/pTERTmut	0.553632	0.520592	24.8801	47.792	56.8859	56.0446	36.4005	57.9396	16875.7	26.4592	0.65404	4864.69	0.288266	16915	110.187	200.802	3431633731	4.9274	42.6423	7.11449	292.601	30.6963	148.182	149.276	-43.207	335.808	18.2533	450.417	-1.39112	3431633731	0.0424441	2008.35	1618.34	39.4302	527164	-5969.88	271.305	16.9314	0.881652	2.55192	2.92441	10.2749	0.0048435	8.43991	-0.268742	0.959752	0.372332	0.996564	0.443201
Non-IDHmut/pTERTmut	0.724243	0.590769	25.6275	43.3799	45	46.0435	40.4969	53.5257	24090.9	31.4176	0.793317	5084.79	0.211067	24134	95.5374	226.096	5071278902	5.26841	72.1722	2.62374	366.386	40.8153	155.698	151.491	54.9913	311.395	29.9133	458.399	0.485687	5071278902	0.0289654	2469.1	543.812	21.3282	348206	3292.89	366.759	11.1134	0.940956	2.35162	2.82708	5.44306	0.00346244	8.74528	-0.329204	0.982428	0.369967	0.997336	0.442425
IDHmut/pTERTmut	0.580566	0.509474	27.143	53.2766	55.9017	56.7274	46.1736	63.4429	28274.1	30.9306	0.687221	6531.01	0.230989	28345	103.101	233.911	6391884311	5.29457	70.9128	2.69745	453.534	40.2283	172.295	176.768	58.3502	395.184	29.023	474.872	0.0349829	6391884311	0.0288336	2440.79	646.279	23.688	317916	-378.2	357.916	17.3329	0.907437	2.78182	3.02714	9.40269	0.00278816	9.02771	-0.285428	0.972548	0.332467	0.997389	0.410822
IDHmut/pTERTmut	0.833823	0.715551	33.0103	46.1327	44.5982	51.3128	56.7274	57.2014	39849.4	38.4665	0.78958	7145.55	0.179314	39899	153.2	257.236	10133085256	5.02597	58.5631	4.53169	368.161	33.0367	202.253	200.051	-40.4025	408.564	23.9096	503.953	-0.302761	10133085256	0.034838	1710.65	2548.92	49.9284	199894	-341.965	239.691	15.3992	0.878735	2.69814	2.97641	7.94891	0.00331001	8.70594	-0.254388	0.955885	0.330142	0.997828	0.409934
Non-IDHmut/pTERTmut	0.619681	0.421467	40.1083	95.1634	62.6817	78.3901	68.469	159.057	97922	58.9709	0.662094	15517.4	0.158467	98040	100.998	247.388	22219405048	5.46933	78.2325	4.5361	647.441	45.0293	172.674	169.748	-44.2058	691.647	32.3677	476.063	0.683449	22219405048	0.0257319	3215.34	2022.93	43.7082	860368	6257.28	479.767	29.7026	0.883331	3.24355	3.23218	18.9286	0.0023718	9.42062	-0.2731	0.971837	0.3266	0.998522	0.403102
IDHmut/pTERTmut	0.797794	0.773614	23.0963	29.855	34.2053	31.0161	35.3553	35.7071	11235.2	23.8182	0.775592	3127.79	0.278393	11272	109.112	212.519	2368271613	4.95909	56.4038	4.75058	273.31	32.1028	156.544	154.235	-44.4313	317.741	23.037	458.369	-0.30535	2368271613	0.0363676	1669.57	1718.94	40.7875	197451	-149.888	235.356	14.0877	0.886249	2.47247	2.86854	7.82107	0.00394629	8.47032	-0.280353	0.964917	0.361379	0.996737	0.435526
IDHmut/pTERTmut	0.673136	0.538329	36.372	67.5647	58.3095	73.7835	67.72	74.0338	71867.8	45.4802	0.697209	11989.8	0.166831	71932	138.984	273.311	18690974438	5.38425	84.1242	3.66296	609.808	45.1798	206.845	212.931	-40.7978	650.605	34.2834	509.747	-0.315851	18690974438	0.0273971	2950.92	2692.39	50.8462	610361	-2464.76	441.732	13.5155	0.940475	2.38849	2.8346	7.70196	0.00311526	8.93449	-0.334111	0.984931	0.370519	0.999227	0.443254
IDHmut/pTERTmut	0.61624	0.571287	42.9983	75.2656	60.8769	82.0792	80.3057	83.4745	100664	46.3817	0.757184	13820.8	0.137296	100754	147.337	289.881	26961662976	5.49049	77.7514	3.52318	420.187	44.6911	214.253	211.41	-39.1223	459.309	31.9068	517.3	0.0321442	26961662976	0.0256196	3143.3	2735.79	51.2201	668433	1233.59	467.057	17.8897	0.926068	2.89568	3.07836	9.28422	0.00235105	9.33335	-0.294161	0.977608	0.318495	0.997995	0.399162
IDHmut/pTERTmut	0.772849	0.550049	39.0456	70.9857	69.4262	84.9294	90.1388	93.4933	88712.2	54.8612	0.615077	15639	0.17629	88788	148.823	281.703	23802259863	5.62724	70.2584	12.697	1127.1	48.4759	212.699	209.154	-39.8053	1166.9	29.2349	517.764	1.2248	23802259863	0.0269124	5219.27	2773.64	51.141	5.91449e+06	19924.1	713.423	80.5055	0.796525	4.62903	3.61586	58.6195	0.0022031	9.85103	-0.237072	0.961114	0.278405	0.998587	0.359689
Non-IDHmut/pTERTmut	0.831221	0.801143	21.183	26.4409	28.4253	33.2866	27.8927	33.8231	8385.62	21.9783	0.692546	2882.21	0.343709	8418	139.284	284.502	2324477455	5.40051	91.8589	4.36289	613.438	48.0325	222.12	233.845	54.8547	558.583	36.2738	525.482	0.265983	2324477455	0.0287403	3522.06	1264.75	33.8703	919972	2064.39	520.973	51.3022	0.820639	4.70516	3.73676	28.4861	0.00203904	9.64193	-0.220347	0.947888	0.24669	0.996141	0.330076
Non-IDHmut/pTERTmut	0.405194	0.395832	38.8983	98.2698	66.2118	92.6553	107.968	109.59	87870.2	39.8183	0.511326	18693	0.212735	88036	179.687	261.829	23941156945	4.7683	36.4339	20.9278	676.513	26.7326	219.837	215.459	-44.2159	720.729	15.8488	521.486	2.78829	23941156945	0.0483258	1717.07	2911.52	53.4477	1.24241e+06	10628.3	246.851	27.3872	0.800511	2.88117	3.04249	18.7969	0.00555957	8.4426	-0.22447	0.932009	0.366528	0.998744	0.436832
Non-IDHmut/pTERTmut	0.73749	0.633942	31.3546	49.4597	50.4876	53.2635	50.9215	54.461	38716.5	36.4761	0.779026	7104.44	0.183499	38800	113.826	275.342	9961302174	5.74603	69.5964	9.82753	853.78	51.9878	200.782	195.897	-42.4374	896.217	30.4605	506.69	1.67379	9961302174	0.0249541	5952.4	2603.91	49.2118	5.92003e+06	34309.9	802.199	73.8291	0.830412	4.61153	3.62259	52.071	0.00209519	9.91901	-0.256767	0.97048	0.278002	0.997822	0.35905
Non-IDHmut/pTERTmut	0.913657	0.699182	29.1746	41.7267	47.8853	48.8365	49.93	50.8134	30596.6	38.1239	0.762581	6203.65	0.202756	30643	86.3939	243.216	6540625866	5.48048	85.6017	2.43466	352.786	47.6301	158.366	154.875	15.8581	336.928	35.3097	462.002	0.399538	6540625866	0.0248432	3346.41	947.097	28.7233	614321	4597.32	498.743	10.5236	0.958482	2.40648	2.82581	4.55958	0.00271837	9.02844	-0.342111	0.986605	0.348078	0.997749	0.42599
Non-IDHmut/pTERTmut	0.833093	0.671	39.6157	59.0399	65	63.6003	65.9469	72.2357	70452.4	49.1857	0.649578	12699.4	0.180255	70533	128.68	249.892	16901352842	5.34827	59.8843	23.9064	996.642	41.3745	185.448	176.299	-41.5936	1038.24	25.4209	489.513	2.86773	16901352842	0.0320102	3963.64	2269.9	46.3803	6.4449e+06	33460.6	534.474	59.4196	0.798959	4.04144	3.45707	42.7424	0.00286272	9.38333	-0.230751	0.952431	0.297812	0.998695	0.377368
Non-IDHmut/pTERTmut	0.726335	0.485942	20.2349	41.6405	39.0512	44.7214	46.1411	46.6262	15652.1	30.245	0.645437	4688.26	0.299529	15712	199.575	307.96	4805900588	5.09126	54.5941	3.14522	450.065	33.2495	251.474	250.958	41.4127	408.653	23.2221	553.059	0.230024	4805900588	0.0343499	1751.15	1887.12	42.7904	174125	841.944	244.98	20.5941	0.844573	3.23051	3.21918	10.0122	0.00288408	9.00248	-0.217561	0.939775	0.283148	0.997085	0.369714
Non-IDHmut/pTERTmut	0.973718	0.695904	41.4547	59.5695	71.1758	75.4718	70.4557	75.6373	93310.7	58.0039	0.729875	13630.9	0.14608	93383	152.507	285.025	25374696168	5.44936	70.6277	19.7892	1029.89	43.3995	217.749	212.213	-40.4452	1070.34	29.3073	521.275	2.20416	25374696168	0.0275732	3662.91	2908.05	52.8774	4.43729e+06	23139.6	515.36	67.2293	0.769176	4.51224	3.6154	46.5299	0.00185399	9.77023	-0.20224	0.93942	0.248445	0.998622	0.335883
IDHmut/pTERTmut	0.912466	0.742328	23.0634	31.069	37.7359	34.1321	36.0555	39.8246	13344	28.3494	0.772755	3520.74	0.263843	13379	121.493	228.776	2972006613	4.96436	61.7501	2.33294	320.466	33.541	169.613	163.908	74.7131	245.753	25.26	471.317	0.364914	2972006613	0.0354513	1603.66	477.307	20.4751	131353	1277.78	240.321	8.0184	0.935311	1.82282	2.47776	4.62576	0.00493908	8.10995	-0.359584	0.98446	0.437142	0.997096	0.497817
IDHmut/pTERTmut	0.894862	0.723664	45.3687	62.693	66.2873	77.3692	76.0066	78.1089	103638	56.1016	0.743766	14345.8	0.138423	103713	113.447	292.187	26675825470	5.6999	116.146	2.28671	583.597	59.961	202.42	201.078	34.1615	549.435	47.6846	507.157	0.154953	26675825470	0.0211244	4782.37	1397.81	34.8519	1.18811e+06	2750.32	744.745	12.1297	0.967923	2.30189	2.79121	6.70344	0.00244828	9.2343	-0.377037	0.992461	0.380169	0.999033	0.450891
Non-IDHmut/pTERTmut	0.721467	0.673818	25.0324	37.1501	36.8782	44.6878	42.72	48.5283	15897.3	26.8025	0.628987	4860.99	0.305774	15952	118.412	281.187	4013367976	5.60713	87.0812	3.00029	522.335	49.423	197.825	195.446	32.0009	490.334	35.7913	501.588	0.26714	4013367976	0.0232214	3760.83	1255.48	33.6816	774085	2492.52	545.058	60.978	0.798982	4.77216	3.73031	37.4862	0.00152075	9.9614	-0.223956	0.95397	0.252187	0.994224	0.335713
IDHmut/pTERTmut	0.792437	0.687543	43.9038	63.8561	59.7746	73.3348	76.4003	79.3851	91162.7	50.6019	0.69821	14029.5	0.153895	91261	202.079	311.507	28382120265	5.23337	60.2973	10.1236	813.985	36.5408	255.526	254.188	-37.6213	851.606	24.8384	557.673	1.03717	28382120265	0.0325942	2389.86	3627.93	59.5947	884830	4996.49	339.323	33.7111	0.818981	3.3746	3.25623	22.0553	0.00282358	9.20538	-0.23559	0.95198	0.307501	0.99889	0.388193
Non-IDHmut/pTERTmut	0.657106	0.496687	22.7963	45.8968	44.911	47.7074	36.7696	53.8331	18399	30.1591	0.672159	5014.27	0.27253	18446	184.226	303.283	5496085451	5.4593	67.8349	18.1387	961.559	45.7663	241.168	236.833	-39.3522	1000.91	27.9211	545.853	1.70233	5496085451	0.0296028	5092.18	3364.52	56.7745	7.50672e+06	29789.8	683.501	118.838	0.703914	5.5929	3.84532	86.748	0.00203676	9.74711	-0.211329	0.944352	0.242611	0.997259	0.327117
Non-IDHmut/pTERTmut	0.986046	0.683445	22.5699	33.0237	42.4853	38.0789	40.8167	49.8297	14674.8	32.5629	0.684212	4236.51	0.288692	14723	189.537	442.8	5395647269	6.1623	137.529	3.09154	612.644	78.2136	297.461	282.726	-40.4292	653.073	56.0688	605.374	0.484528	5395647269	0.0164221	9517.58	5227.95	69.9253	5.70854e+06	28792.1	1450.24	96.8096	0.874885	6.35733	4.14411	55.09	0.000938478	10.8489	-0.242224	0.972017	0.200037	0.994751	0.284568
Non-IDHmut/pTERTmut	0.357912	0.274632	47.6111	173.364	95.6347	151.822	109.073	152.486	149622	62.0489	0.450057	30284	0.202404	149778	125.751	269.024	37923547254	5.49495	74.531	7.4699	797.254	44.734	199.828	201.006	-43.5717	840.825	31.2147	503.188	0.827579	37923547254	0.0258997	3369.97	2530.62	49.1512	1.37723e+06	6310.77	491.602	32.4834	0.875859	3.14423	3.15953	22.3816	0.00244142	9.3698	-0.28938	0.976889	0.339298	0.998907	0.414237
Non-IDHmut/pTERTmut	0.622806	0.438012	31.807	72.6167	60.959	78.032	71.5891	80.4612	54952.9	45.2261	0.618128	11308.4	0.205783	55033	248.551	365.569	20709399151	5.32161	61.8626	13.6097	923.823	39.5216	310.8	309.669	55.5104	868.312	25.8073	613.44	1.79642	20709399151	0.0311192	3232.54	2758.41	51.6083	2.19093e+06	14392.6	441.216	61.2507	0.75586	4.14413	3.4792	43.71	0.00253071	9.41531	-0.221337	0.946907	0.284589	0.998089	0.366809
Non-IDHmut/pTERTmut	0.889586	0.771654	27.3193	35.4036	44.8219	37.855	38.2099	46.6154	21646.4	31.4946	0.859549	4369.89	0.201876	21687	230.173	586.662	9429099225	6.2196	125.431	4.23108	871.853	106.69	344.556	290.248	76.3543	795.499	66.0917	659.379	1.44078	9429099225	0.0199493	19329.1	3745.79	55.0847	3.58817e+07	226658	3035.04	189.244	0.882879	8.27969	4.443	118.885	0.00138185	10.9708	-0.240165	0.972894	0.206415	0.993011	0.284211
IDHmut/pTERTmut	0.890092	0.786895	58.1691	73.9223	82.3893	82.3772	83.6301	89.4763	197151	65.7976	0.737134	22223	0.112721	197219	138.024	304.762	52582414872	5.673	89.8936	3.64588	604.891	52.7846	212.09	201.819	-39.5883	644.479	37.3449	516.352	0.67279	52582414872	0.0232204	4383.53	2739.91	50.8264	1.48375e+06	11709.9	659.529	33.1827	0.904186	3.70112	3.42207	19.1774	0.00188729	9.85557	-0.25923	0.970639	0.289922	0.998056	0.371182
Non-IDHmut/pTERTmut	0.667164	0.479259	53.1621	110.925	93.0376	102.956	122.577	124.475	194470	74.0055	0.561625	28902.8	0.148623	194599	130.242	323.263	54832023178	5.93049	91.8833	5.20826	733.764	62.7049	223.973	210.227	-38.9816	772.745	39.0669	530.819	1.22488	54832023178	0.0204472	7221.37	3107.16	53.2492	6.45415e+06	46776.4	1132.26	45.5562	0.922726	3.79965	3.41699	30.7586	0.00186111	10.0423	-0.30697	0.985564	0.321116	0.998176	0.395489
Non-IDHmut/pTERTmut	0.922311	0.787277	61.6131	78.2611	90.4268	92.1358	91.7824	94.3716	244806	72.1811	0.760716	24877.6	0.101622	244886	117.857	267.781	58702635978	5.5431	84.6851	5.06187	719.435	48.2166	185.863	177.45	-43.3583	762.793	34.9452	489.606	0.617457	58702635978	0.0249836	3651.63	2308.02	46.6867	1.21983e+06	7323.7	542.909	29.4296	0.897078	3.13479	3.17549	19.3611	0.00239107	9.45908	-0.289185	0.977225	0.339836	0.998783	0.414287
Non-IDHmut/pTERTmut	0.776237	0.668949	49.8438	74.5106	87.2812	77.2787	89.6939	89.8332	119563	57.8379	0.546565	21473.7	0.179602	119710	139.955	292.831	32319368614	5.65967	85.6393	4.31598	839.932	49.7613	215.827	215.685	9.01846	830.913	35.3536	519.597	0.376443	32319368614	0.0231879	3903.54	1943.7	42.5318	1.14594e+06	3572.16	574.704	35.7333	0.882768	3.4986	3.31992	23.2646	0.0020175	9.72858	-0.276458	0.976071	0.31103	0.998758	0.389703
Non-IDHmut/pTERTmut	0.713205	0.649519	37.0132	56.9854	59.4643	61.2944	59.6657	63.7887	57334	40.6423	0.753189	9546.74	0.166511	57407	136.47	417.191	18132736470	6.30738	142.232	4.48688	882.564	89.9684	250.106	217.567	-45.6874	928.252	60.6627	562.017	1.15063	18132736470	0.0161402	13245.9	4160.71	60.7507	1.68509e+07	98170.9	2014.47	134.253	0.875108	7.34484	4.33885	78.7821	0.000974268	11.1678	-0.23055	0.96942	0.200549	0.99628	0.280847
Non-IDHmut/pTERTmut	0.778896	0.698862	57.3615	82.0784	78.6448	93.1504	98.7623	100.225	205148	63.9305	0.698049	24097.8	0.117465	205254	92.5349	323.537	52468304571	6.12044	113.102	5.34658	799.252	73.9062	195.932	176.162	-43.1876	842.44	47.218	505.595	1.31461	52468304571	0.0177224	9678.02	2703.66	48.5752	1.11308e+07	71359.5	1482.17	105.698	0.86704	5.67101	3.8842	72.6585	0.00156975	10.5969	-0.270903	0.980084	0.291652	0.996446	0.363048
Non-IDHmut/pTERTmut	0.793552	0.554484	17.6269	31.7897	30.8869	36.2353	32.249	37.6962	9764.29	25.2268	0.8129	2717.74	0.278334	9796	103.733	357.245	2719462044	5.94952	98.7405	3.01455	518.286	68.1994	219.492	202.473	-38.8923	557.178	44.4851	526.887	0.576868	2719462044	0.0204403	7737.93	3011	52.5906	3.65068e+06	16824.6	1143.12	162.229	0.752302	8.0666	4.42017	94.8584	0.0013334	10.7188	-0.208039	0.953979	0.213738	0.987994	0.288501
Non-IDHmut/pTERTmut	0.686766	0.608343	49.0533	80.6342	90.377	68.0147	91.2688	95.6347	143294	55.3768	0.68106	19443.9	0.135693	143357	118.717	274.145	35665695614	5.59327	87.3799	4.76221	734.243	49.4742	194.979	191.405	-39.0308	773.274	35.974	498.788	0.639404	35665695614	0.0232897	3785.19	2358.42	47.1231	1.3164e+06	7407.46	568.985	17.6389	0.939746	2.56666	2.92431	10.9135	0.00248192	9.23397	-0.342666	0.988022	0.36624	0.999281	0.438527
Non-IDHmut/pTERTmut	0.937969	0.676939	30.5359	45.1088	49.0408	52.0096	50.4876	56.745	40812.7	42.3106	0.789215	7263.6	0.177974	40868	245.972	336.59	14401032122	5.01799	44.9009	14.087	824.785	31.0139	291.808	290.056	-34.0467	858.831	18.7549	593.615	0.727776	14401032122	0.0406142	2142.46	4373.94	65.7087	754505	3945.28	264.462	39.2517	0.740549	3.6875	3.37186	25.4502	0.00348972	8.98847	-0.185933	0.912213	0.283296	0.998734	0.367587
Non-IDHmut/pTERTmut	0.768637	0.531472	15.748	29.631	30.2655	31.7648	27.4591	32.8786	7357.67	22.7755	0.790564	2314.05	0.314509	7386	247.1	445.048	2956919120	5.93368	70.1847	6.20025	860.364	65.389	324.696	313.196	-41.1339	901.498	31.8841	632.725	0.593515	2956919120	0.0254282	10095.9	5881.13	74.7973	1.05111e+07	20044.3	1329.86	183.943	0.756313	7.91758	4.3827	119.295	0.00157786	10.3966	-0.236271	0.967209	0.18755	0.994806	0.271201
Non-IDHmut/pTERTmut	0.566232	0.483796	49.0595	101.405	74.0945	98.3717	108.812	117.486	190477	57.4189	0.623396	25681.2	0.134826	190584	133.727	351.344	53895166286	6.01591	111.772	4.33001	838.228	69.9113	224.183	202.314	-39.0111	877.24	47.417	531.78	1.07189	53895166286	0.0194506	8021.7	3138.56	53.4604	5.74635e+06	42615.7	1202.8	80.6336	0.874314	5.52151	3.94503	49.606	0.00129506	10.6487	-0.227329	0.964728	0.227999	0.99748	0.312577
Non-IDHmut/pTERTmut	0.783141	0.707887	16.1437	22.8054	24.6982	24.0416	24.0832	27.3861	4411.17	17.8599	0.771442	1686.1	0.382234	4436	170.129	230.663	1099125562	4.27883	30.8846	4.65922	314.669	19.5134	197.114	192.983	128.126	186.543	12.9534	497.769	1.00234	1099125562	0.0642706	651.965	245.609	15.0041	41688.2	996.692	92.915	10.9743	0.788791	2.32823	2.81097	5.44296	0.00830182	7.6646	-0.196343	0.894281	0.371757	0.99275	0.444145
IDHmut/pTERTmut	0.768456	0.601655	34.9158	58.033	56.6392	56.4358	67.624	69.1448	60582.3	44.5958	0.739484	10087.6	0.16651	60642	191.093	295.968	17611376331	5.0319	58.264	8.24017	557.127	33.9747	237.062	232.906	-37.165	594.292	24.1129	538.902	-0.743433	17611376331	0.0359144	1980.19	3193.72	55.9448	508712	-2026.5	275.761	20.196	0.862786	2.77046	3.02804	12.3373	0.00361489	8.72963	-0.256015	0.95704	0.351556	0.99864	0.425669
Non-IDHmut/pTERTmut	0.848472	0.652054	44.1396	67.6932	82.3468	71.4493	76.0066	94.842	106845	57.4358	0.678345	16052.3	0.150239	106951	147.47	301.61	28417598773	5.53936	71.1413	6.46895	640.849	49.9344	210.981	193.581	-42.2397	683.088	31.178	515.467	1.30828	28417598773	0.0290487	4605.48	2816.48	51.6601	2.58179e+06	22176	662.227	71.36	0.805391	4.73817	3.70169	48.3769	0.00262268	9.82435	-0.223121	0.952736	0.285465	0.996472	0.362626
Non-IDHmut/pTERTmut	0.667308	0.553936	50.3314	90.8614	78.2304	98.0867	103.846	105.669	177089	60.6325	0.601504	25353.6	0.143169	177195	134.427	278.65	45153928220	5.52279	79.2576	4.36414	663.894	45.6042	201.494	195.495	-42.9277	706.822	32.1615	504.803	0.349017	45153928220	0.0256635	3329.68	2591.55	49.7266	959356	4178.27	495.588	20.2946	0.921084	2.54982	2.88188	13.6417	0.00296984	9.12337	-0.341266	0.987109	0.383624	0.99902	0.452162
Non-IDHmut/pTERTmut	0.808132	0.667668	18.2527	27.338	27.8029	34.2053	33.7343	34.8425	6979.54	22.0927	0.741268	2382.65	0.341376	7010	190.852	405.068	2589598336	6.0028	98.1792	8.77552	968.555	67.9977	299.99	293.67	91.127	877.428	42.4407	607.795	1.74467	2589598336	0.0196099	9427.04	2092.46	42.4032	1.34055e+07	75050.6	1351.63	173.919	0.772239	7.67543	4.34553	113.357	0.00115331	10.5451	-0.247	0.972293	0.199594	0.994774	0.28096
Non-IDHmut/pTERTmut	0.717367	0.366674	20.6837	56.4089	66.7308	58.3095	53.2353	70.746	24020.2	40.4658	0.589731	6826.77	0.284209	24101	150.312	282.378	6662904740	5.46432	85.625	5.87638	574.809	48.3938	222.158	222.875	-39.0788	613.887	35.0918	525.792	0.903976	6662904740	0.0273327	3808.35	2918.86	52.7949	1.81808e+06	12338.8	576.001	49.7883	0.841275	3.66437	3.27556	35.9742	0.00269653	9.32419	-0.294679	0.978098	0.328552	0.996923	0.403901
Non-IDHmut/pTERTmut	0.673513	0.486169	29.1336	59.9249	47.8539	46.6905	62.8013	69.9214	23629.7	40.3602	0.586345	6791.56	0.287416	23705	224.066	335.821	8080679709	5.14364	62.4514	4.56134	583.983	35.4513	282.139	281.587	83.5504	500.433	25.6638	583.854	0.432789	8080679709	0.0325792	1998.81	1736.12	40.8513	353889	2140.68	290.186	21.0365	0.864699	3.26016	3.2355	10.1944	0.00260418	9.08866	-0.225667	0.945289	0.284795	0.997971	0.370679
Non-IDHmut/pTERTmut	0.656746	0.623964	61.2443	98.1535	93.8616	113.111	118.68	119.021	162598	64.4619	0.450856	31953.9	0.196521	162799	155.707	261.461	42589890984	5.17009	53.5064	18.125	1171.7	35.4985	208.942	203.548	-45.7287	1217.43	22.7837	511.479	2.25205	42589890984	0.0347592	2587.98	2813.91	52.264	1.98689e+06	14067.1	367.486	37.9204	0.812682	3.1824	3.15453	27.5936	0.00375165	8.98308	-0.254474	0.960062	0.352618	0.999386	0.42438
Non-IDHmut/pTERTmut	0.926109	0.903042	58.3345	64.5978	78.1025	84.119	74.0405	84.3682	150914	59.8246	0.687964	19925.2	0.132031	150981	124.881	259.068	36805847807	5.47136	72.7371	6.15673	710.54	43.4926	190.454	191.347	-42.5401	753.08	30.0115	493.739	-0.00708715	36805847807	0.0266813	3232.89	2381.99	47.6734	1.06005e+06	-232.347	468.093	31.1549	0.875047	3.14731	3.16643	21.0403	0.00253965	9.36463	-0.284688	0.975491	0.337985	0.998702	0.413229
Non-IDHmut/pTERTmut	0.822653	0.550043	41.1848	74.8756	86.4928	85.1587	85.9127	94.6467	99560	61.5967	0.513041	20248.3	0.203378	99691	188.151	305.762	30633551422	5.25956	65.4208	6.64173	915.131	38.4771	252.126	258.718	-38.2487	953.379	27.0565	554.333	-0.183476	30633551422	0.0318249	2441.56	3568.62	59.103	565491	-2216.61	337.158	35.3457	0.809622	3.58947	3.3667	22.2719	0.00277237	9.32567	-0.216643	0.943645	0.296283	0.999066	0.377491
Non-IDHmut/pTERTmut	0.950457	0.564749	38.0357	67.3497	76.6094	74.9533	75.5844	82.9518	105723	64.013	0.622378	17373.1	0.164326	105800	107.881	249.4	24668629731	5.52153	82.6519	3.29016	489.626	46.0385	179.513	178.641	-38.9897	528.616	33.4085	482.869	0.283714	24668629731	0.0250103	3230.38	2088.24	44.4171	723730	2701.81	485.066	23.6599	0.906881	2.90281	3.08391	15.0412	0.00253842	9.32884	-0.305301	0.980958	0.355391	0.997968	0.427682
Non-IDHmut/pTERTmut	0.878759	0.715384	33.4759	46.7943	49.0408	60.4152	59.0762	61.0819	40542.6	41.121	0.667142	8554.75	0.211006	40608	163.928	311.935	11958946727	5.73547	89.0986	5.7908	699.256	53.2922	238.065	233.145	-39.3047	738.561	35.9044	542.676	0.622622	11958946727	0.0233441	4983.28	3306	56.1801	2.66362e+06	11398.9	704.654	105.48	0.739845	6.14163	4.07432	66.9523	0.00138299	10.4366	-0.183921	0.933561	0.233466	0.995429	0.313934
Non-IDHmut/pTERTmut	0.649551	0.514136	32.4381	63.0925	49.0408	75.8024	66.242	75.8617	54253.9	40.9818	0.682231	10158.7	0.187245	54333	141.793	253.67	13381008731	5.03184	69.257	2.44045	430.808	35.9926	194.435	191.072	-42.6701	473.478	27.9957	496.264	0.280846	13381008731	0.0336141	1811.61	2414.58	48.4663	170272	1291.33	273.804	11.4182	0.91986	2.2576	2.78473	6.21867	0.00391053	8.51904	-0.303624	0.974242	0.389869	0.99878	0.458507
Non-IDHmut/pTERTmut	0.800795	0.733664	22.2172	30.2825	37.3631	37.4833	32.6497	38.3406	10924.9	24.2501	0.733218	3247.35	0.297243	10960	269.721	527.791	5220876690	6.22886	160.694	3.37736	717.23	86.5668	382.278	362.552	-43.3437	760.574	65.7087	690.186	0.12729	5220876690	0.0155503	10854.7	8073.82	87.9097	6.17447e+06	14295.7	1526.12	143.813	0.827517	7.73606	4.40544	82.2973	0.000717477	11.1232	-0.215031	0.961994	0.162874	0.994352	0.247424
Non-IDHmut/pTERTmut	0.718681	0.671365	45.8807	68.3394	59.4054	74.3303	78.6003	79.9625	105920	49.1143	0.762366	14200.5	0.134069	105978	150.914	287.99	29217541948	5.56268	74.769	18.8764	1114.6	49.4743	219.517	209.068	-39.4703	1154.07	30.6361	525.066	2.92053	29217541948	0.0268121	5796.24	2934.6	52.4007	1.26486e+07	69917.9	838.214	83.1293	0.81949	4.50921	3.56363	62.4691	0.0021121	9.7669	-0.236862	0.960993	0.27452	0.998533	0.357787
Non-IDHmut/pTERTmut	0.724036	0.671443	45.7972	68.2071	59.6406	74.1485	77.801	79.9625	106038	49.3843	0.764498	14171.5	0.133646	106106	150.997	287.415	29162422324	5.56242	73.403	18.9594	1114.93	49.3807	218.675	208.473	-39.4358	1154.37	30.4583	524.254	2.8931	29162422324	0.0269107	5818.5	2917.84	52.2405	1.27935e+07	69888.8	837.99	82.9035	0.819862	4.52648	3.57014	62.0864	0.00211967	9.77025	-0.235406	0.960302	0.274049	0.998535	0.357293
Non-IDHmut/pTERTmut	0.639996	0.565329	38.1344	67.4552	59.203	76.243	75.4321	79.712	65527.3	43.1711	0.682133	11522.9	0.175849	65594	158.71	273.134	17585860890	5.36903	55.0116	11.6671	823.25	41.325	213.825	207.854	-40.7985	864.048	23.5242	517.785	1.01801	17585860890	0.0329013	4085.23	2852.81	52.2468	3.39304e+06	13880.6	556.46	64.1631	0.792734	4.50241	3.62445	43.4615	0.00267021	9.56394	-0.208039	0.94008	0.27225	0.997965	0.354513
Non-IDHmut/pTERTmut	0.913719	0.668027	43.3833	64.9424	64.195	69.0797	101.415	107.819	81104.7	59.3391	0.675964	13404.7	0.165277	81208	242.806	404.677	32295261608	5.75036	90.8753	4.54853	815.036	52.7776	327.048	330.841	-39.0496	854.085	37.3004	630.623	0.0551579	32295261608	0.0220079	4496.29	5683.06	74.4708	1.62327e+06	-1124.52	623.899	75.3097	0.784251	5.83114	4.03502	40.5305	0.00105795	10.5207	-0.163563	0.912736	0.196327	0.99752	0.283707
Non-IDHmut/pTERTmut	0.838033	0.65571	40.3616	61.5541	68.884	76.0592	67.1193	77.7239	77238.9	51.5843	0.723544	12122.1	0.156942	77324	174.095	373.969	25856274474	6.00707	100.288	5.26351	868.395	63.2792	272.187	266.668	-38.4032	906.798	42.1529	578.264	0.946304	25856274474	0.0189019	6990.65	4203.23	63.0966	4.80182e+06	26348.8	1009.07	120.89	0.786157	6.51999	4.14136	77.4705	0.00106877	10.8338	-0.199081	0.949925	0.22135	0.996491	0.303309
Non-IDHmut/pTERTmut	0.857491	0.723468	45.5027	62.8952	71.3442	74.8465	72.7805	77.7753	94577.9	53.9321	0.671621	14947	0.158039	94645	192.213	587.701	41633011577	6.67644	199.558	3.04454	1039.79	122.595	345.83	295.983	-36.3709	1076.16	85.5472	663.239	0.905822	41633011577	0.0126948	22789.7	6961.71	78.5952	3.28957e+07	162968	3426.66	288.757	0.844717	10.7308	4.84381	170.707	0.000607748	12.0921	-0.194531	0.959311	0.165267	0.99407	0.24094
Non-IDHmut/pTERTmut	0.832733	0.604139	16.3008	26.9819	27.6586	27.2947	31.3847	32.0624	6946.08	22.4687	0.818878	2149.93	0.309517	6971	286.905	350.335	2665925645	4.39703	30.8581	4.10874	436.91	20.2647	317.825	316.049	237.189	199.72	13.1024	618.41	0.697208	2665925645	0.0588967	723.066	300.083	16.7397	38884.9	674.67	93.9642	14.5265	0.731102	2.90521	3.06274	5.98225	0.00556594	8.09993	-0.139206	0.830465	0.29495	0.991636	0.381061
Non-IDHmut/pTERTmut	0.834396	0.785172	38.381	48.8823	56.2228	56.4358	50.2892	59.3717	52693.7	40.7872	0.752652	9030.86	0.171384	52773	213.404	343.593	17619417431	5.45027	59.5148	12.39	876.994	42.2381	274.538	267.711	51.97	825.024	25.5927	577.816	1.76374	17619417431	0.0302076	3778.18	2137.94	45.094	2.70269e+06	17774.4	482.41	64.5468	0.762535	4.54322	3.63	43.5453	0.00228361	9.66807	-0.200414	0.935861	0.253733	0.997779	0.339901
Non-IDHmut/pTERTmut	0.688967	0.605693	34.0207	56.1682	46.6905	60.531	62.3939	66.7158	46157.4	38.698	0.704558	8832.06	0.191346	46213	219.162	331.624	15476692335	5.20405	59.0226	14.4414	823.745	36.6134	276.424	273.399	94.7364	729.008	24.4651	578.705	2.00169	15476692335	0.0327122	2634.65	1496.33	37.553	1.92435e+06	13887.3	383.299	38.9144	0.8157	3.62091	3.34968	25.4432	0.00270527	9.19442	-0.229014	0.948109	0.298605	0.99828	0.379605
Non-IDHmut/pTERTmut	0.434297	0.409488	38.1848	93.2501	72.1803	70.2922	72.4224	95.9479	68988.4	40.4983	0.568272	14314.6	0.207493	69092	183.099	318.467	20805845506	5.39536	74.973	4.54983	616.276	42.7992	246.117	242.105	-36.9606	653.237	30.9729	548.755	0.13823	20805845506	0.0272434	2889	3435.11	57.7692	676039	1515.32	421.572	30.2396	0.865844	3.23883	3.22014	19.5027	0.00245136	9.33411	-0.266705	0.968657	0.330067	0.998329	0.406066
Non-IDHmut/pTERTmut	0.557192	0.436354	53.5551	122.733	97.4936	124.423	116.499	135.65	185925	68.3859	0.521839	30188.3	0.162369	186084	136.841	245.907	45044946448	5.11984	60.6641	13.3905	829.315	34.9767	189.877	187.825	-44.506	873.821	24.9002	492.004	1.08133	45044946448	0.0332307	2088.69	2329.57	47.5229	1.07656e+06	5117.41	307.045	22.4532	0.863667	2.62102	2.93841	15.4148	0.00362595	8.76593	-0.284005	0.969469	0.378812	0.999291	0.447887
Non-IDHmut/pTERTmut	0.800575	0.657743	29.755	45.238	45.6946	53.1601	51.4782	55.3986	32400.2	36.2164	0.766549	6411.74	0.197892	32450	147.969	299.911	8783154151	5.57459	75.5854	5.26381	569.088	49.0893	216.186	204.272	-37.9096	606.997	32.4727	520.257	0.92493	8783154151	0.026206	4219.33	2805.11	51.6129	1.93593e+06	15241.6	619.207	54.3435	0.83871	4.27757	3.56357	35.5519	0.00214923	9.74894	-0.24627	0.96409	0.278913	0.996561	0.36059
Non-IDHmut/pTERTmut	0.808986	0.557111	51.5074	92.4545	103.16	93.5201	112.161	118.916	176351	74.7944	0.653667	23265.5	0.131927	176474	156.33	380.751	53807562841	5.89718	85.2664	6.77126	799.58	69.8412	243.081	216.357	-39.442	839.022	38.8199	552.181	1.76255	53807562841	0.0229956	9966.54	3619.85	57.2272	1.44911e+07	101365	1502.84	123.251	0.848587	6.26362	4.04332	82.9737	0.00174447	10.5032	-0.218577	0.957655	0.254399	0.995834	0.33144
Non-IDHmut/pTERTmut	0.804235	0.556209	43.223	77.7099	72.3464	85.1469	96.4624	98.514	107138	62.497	0.502188	21722.6	0.202755	107262	197.352	326.533	34779527584	5.47898	63.6548	12.4724	977.435	42.2045	266.226	264.751	-41.0419	1018.48	26.657	569.428	1.31251	34779527584	0.0287428	3636.79	4086.63	63.0001	2.98539e+06	14847.6	521.05	50.6385	0.822681	4.0078	3.48233	34.2514	0.00241429	9.64592	-0.233135	0.956936	0.290699	0.998831	0.371246
Non-IDHmut/pTERTmut	0.775131	0.693189	34.5351	49.8206	57.1402	45.793	53.1507	58.1979	46518	38.6174	0.780694	8012.17	0.172238	46573	182.58	481.924	18107809487	6.46785	166.693	2.83285	874.592	94.7981	312.736	292.339	34.669	839.923	69.1684	623.542	0.594355	18107809487	0.0132213	13358.9	3709.23	57.5161	9.14038e+06	37866.3	1889.69	285.225	0.737976	11.281	4.94464	154.96	0.000452767	12.0158	-0.14398	0.913023	0.143341	0.990544	0.218909
Non-IDHmut/pTERTmut	0.826519	0.678501	57.2938	84.4417	80.9568	95.1315	92.9139	102.044	226166	69.7927	0.728466	24643	0.10896	226258	126.322	273.981	60661195285	5.69432	73.8296	13.4351	850.555	63.2647	206.777	183.979	-44.5408	895.096	31.0171	517.79	2.98371	60661195285	0.0260895	11282.9	3004.77	50.8507	4.03961e+07	217829	1760.77	84.8567	0.90817	4.77499	3.64987	61.6135	0.00211862	9.93663	-0.251681	0.969393	0.274872	0.997522	0.356249
Non-IDHmut/pTERTmut	0.639468	0.497359	19.9513	40.1145	39.6989	42.4382	32.0156	43.1972	13499.9	25.6519	0.746398	3673.4	0.272105	13557	224.473	479.099	5533914677	6.31428	113.482	5.04087	825.93	84.7443	327.415	320.224	-40.7923	866.722	49.7706	638.902	-0.301967	5533914677	0.0164898	14546.2	6216.41	76.1678	1.86736e+07	-19506.9	1948.56	289.602	0.740061	10.7509	4.87192	171.467	0.000709548	11.4718	-0.188103	0.950282	0.13804	0.991305	0.217758
Non-IDHmut/pTERTmut	0.94907	0.598723	26.638	44.4913	51.1566	49.93	51.4782	51.5655	35680.3	42.2254	0.807671	6489.36	0.181875	35731	190.656	355.077	11658045199	5.72756	94.5096	7.40378	926.019	55.2416	266.665	255.389	-32.0241	958.043	38.7919	571.203	0.996171	11658045199	0.0228532	5163.5	3816.25	60.4887	3.0387e+06	17365.4	704.393	74.9591	0.807244	5.42129	3.90736	45.0775	0.00132821	10.2445	-0.19649	0.94132	0.206935	0.998058	0.296239
Non-IDHmut/pTERTmut	0.713956	0.63033	24.1326	38.2857	43.4166	43.4166	35.5106	45.0888	16968.9	27.3343	0.766478	4166.33	0.245527	17010	242.582	612.545	7600151255	6.03364	89.8726	5.08336	854.607	106.831	352.018	297.545	84.3761	770.231	54.3928	668.435	1.74773	7600151255	0.0236869	21677.2	3949.27	55.7889	5.82032e+07	345987	3519.43	172.111	0.907133	7.66379	4.33398	111.649	0.00143398	10.7267	-0.235226	0.96908	0.196837	0.993327	0.279766
Non-IDHmut/pTERTmut	0.61591	0.509454	25.7531	50.5503	42.4853	44.3847	54.3783	58.7622	27354.9	31.1345	0.739922	5933.64	0.216913	27415	146.536	315.65	8038086152	5.65308	88.9745	4.16433	621.698	52.6124	237.35	238.665	80.9091	540.788	37.6379	541.48	0.611647	8038086152	0.0230633	4455.33	1167.02	31.9528	1.53737e+06	7173.24	658.154	74.02	0.797941	5.50865	3.96227	42.9537	0.00147564	10.2301	-0.194115	0.938533	0.242204	0.994071	0.322092
Non-IDHmut/pTERTmut	0.588858	0.46043	40.3963	87.7361	64.4981	106.48	100.439	109.435	92408.6	51.6641	0.588767	16788.6	0.181678	92546	164.35	275.285	24833374447	5.25768	53.8064	14.0434	953.511	41.6751	213.718	203.543	-41.5753	995.086	22.7444	518.011	1.47964	24833374447	0.0360573	4429.74	2847.78	52.1353	4.59237e+06	19537	597.257	78.5101	0.767124	4.55806	3.59986	57.3052	0.00336421	9.36413	-0.207347	0.936482	0.301829	0.998125	0.37826
Non-IDHmut/pTERTmut	0.64976	0.538014	47.3533	88.0149	68	92.6499	89.3197	98.4327	157191	57.1886	0.652895	21573.8	0.137246	157384	157.167	402.68	50931964350	6.17714	129.147	3.99503	1028.23	77.9791	260.207	237.884	-40.5881	1068.82	53.6464	568.872	0.966968	50931964350	0.0170315	9784.56	4120.66	61.7126	7.19853e+06	46413.7	1408.23	159.43	0.796521	7.96994	4.45346	94.6889	0.000905419	11.2496	-0.177696	0.938904	0.188152	0.996648	0.268744
Non-IDHmut/pTERTmut	0.718333	0.637357	26.0529	40.8765	42.638	45	41.4367	49.4065	21087.7	29.3629	0.781559	4722.89	0.223965	21131	149.159	462.322	7730051438	6.18034	202.799	2.462	903.779	104.016	292.157	302.155	-38.899	942.678	83.0167	604.827	0.436795	7730051438	0.0185112	15166.4	4852.53	66.1984	1.02124e+07	33361.6	2206.27	325.299	0.743341	10.7732	4.77094	205.948	0.00134432	11.1768	-0.18795	0.946795	0.1813	0.991477	0.256954
Non-IDHmut/pTERTmut	0.734828	0.52865	40.2546	76.1461	74.5185	79.8311	85.4283	97.8059	110763	55.9543	0.677976	16451.3	0.148527	110845	175.982	368.551	36062277061	5.90367	108.629	3.80185	680.33	61.5463	265.137	257.806	-38.454	718.784	44.2186	570.386	0.203325	36062277061	0.0191976	5959.34	4032.95	61.7937	2.90183e+06	6405.15	901.904	43.9651	0.906961	4.46706	3.67973	23.5299	0.0012105	10.3494	-0.247407	0.970126	0.2454	0.99796	0.330777
Non-IDHmut/pTERTmut	0.73987	0.565984	51.1236	90.3269	81.2158	90.934	102.069	108.213	206952	66.8301	0.673163	25134.9	0.121453	207068	184.584	450.895	74120644135	6.15662	100.989	6.71011	1041.86	82.4782	286.876	255.65	-35.3465	1077.21	47.331	598.292	1.69329	74120644135	0.01924	13529.8	4811.26	66.1028	2.50291e+07	144359	1983.38	216.648	0.803252	8.01193	4.32709	150.7	0.00131416	11.0064	-0.214009	0.960159	0.23631	0.995658	0.311431
IDHmut/pTERTmut	0.860288	0.665118	33.814	50.8391	55.2268	60.0833	56.7539	61.4085	50888.6	43.7362	0.770357	8620.63	0.169402	50940	146.493	277.819	13236208604	5.35628	78.7959	4.21229	543.756	42.9616	206.963	202.307	-37.3642	581.12	31.8165	509.744	0.0170108	13236208604	0.0279957	2827.79	2583.76	49.8831	557844	951.599	406.882	25.1418	0.883204	2.94601	3.08115	16.2734	0.00276182	9.12469	-0.286989	0.974169	0.341842	0.998238	0.41736
Non-IDHmut/pTERTmut	0.641837	0.545366	36.28	66.5242	54.626	79.0569	73.0274	80.1623	69078.9	42.6977	0.779137	10449.6	0.151271	69140	143.04	375.61	21548889215	6.10161	117.693	2.99681	707.853	70.4177	251.34	240.46	56.8818	650.971	49.4125	558.274	0.514408	21548889215	0.0166849	7695.05	1836.55	39.7704	3.60071e+06	15343.6	1139.8	120.341	0.809218	6.98843	4.27332	70.3034	0.000897614	11.0492	-0.193382	0.947777	0.217533	0.993319	0.295389
Non-IDHmut/pTERTmut	0.578295	0.501533	32.3359	64.4741	55.5698	67.6757	69.3758	69.491	48503.8	37.2851	0.677556	9492.7	0.19571	48563	187.742	318.756	14944350966	5.41961	72.7132	7.511	755.691	43.1214	251.963	249.974	-40.879	796.57	30.5878	554.735	0.279927	14944350966	0.0276835	3067.82	3688.8	59.9422	1.09379e+06	3424.75	418.829	35.919	0.84089	3.52711	3.33672	23.1195	0.00248614	9.41741	-0.248401	0.960796	0.315839	0.998664	0.392675
Non-IDHmut/pTERTmut	0.508549	0.422971	39.2796	92.8659	61.2699	95.3415	106.977	107.452	104370	47.2268	0.590906	18141.9	0.173823	104459	195.629	278.657	30362165416	4.82558	39.1514	19.9496	782.9	31.1038	236.763	227.355	-43.3292	826.229	16.7172	539.13	3.18546	30362165416	0.0479156	2546.38	3317.6	56.8701	2.49559e+06	21817.5	373.833	40.2508	0.805783	3.32442	3.19368	28.9278	0.00531735	8.60036	-0.219005	0.93287	0.343634	0.998599	0.416914
Non-IDHmut/pTERTmut	0.77902	0.504918	35.0829	69.4824	80.0812	81.0432	69.3542	84.0595	86765.5	54.1281	0.695624	13625.2	0.157034	86860	156.003	297.78	23383411601	5.45486	72.5071	5.0757	776.198	45.1675	215.555	203.262	21.3468	754.851	30.2441	518.853	0.960724	23383411601	0.0287912	3410.72	1653.7	39.2134	1.0965e+06	9871.43	499.181	35.1886	0.868074	3.46015	3.30005	22.9331	0.00275441	9.43811	-0.261272	0.967529	0.31466	0.998531	0.392837
Non-IDHmut/pTERTmut	0.78352	0.65248	36.4731	55.8992	51.5461	65.6201	66.9403	67.9191	60107	43.7981	0.737362	10063.6	0.167428	60169	134.856	298.614	15539300651	5.53481	80.8062	3.30753	566.061	49.1012	204.468	194.209	-38.9132	604.974	35.0883	508.194	0.168277	15539300651	0.0250508	3772.71	2560.31	49.1957	1.00826e+06	3249.26	577.161	16.7859	0.943381	2.37366	2.79581	11.0256	0.00285792	9.04762	-0.361436	0.989902	0.381012	0.998928	0.451643
Non-IDHmut/pTERTmut	0.618095	0.566059	44.5758	78.7476	64.0078	89.9444	83.7735	90.0333	113392	48.6735	0.743618	15235.4	0.134361	113471	128.554	317.425	30162910266	5.86271	100.961	4.75533	737.751	61.7397	209.561	193.8	-43.1478	780.899	43.0447	515.578	0.962903	30162910266	0.02144	6167.8	2872.95	51.4751	3.75836e+06	26921	932.74	39.6906	0.918259	3.83264	3.45916	24.6438	0.00204162	9.96034	-0.295228	0.982454	0.299875	0.998429	0.37822
Non-IDHmut/pTERTmut	0.833478	0.642166	27.0056	42.054	43.0116	53.2541	45.2769	53.2917	25803.7	35.0511	0.749037	5637.7	0.218484	25845	136.496	242.157	6134214714	5.18446	54.92	6.47397	511.384	35.8396	184.698	180.074	-43.7849	555.169	23.1429	487.182	0.490192	6134214714	0.0351141	2414.02	2236.95	46.4786	709006	3601.19	344.451	37.7209	0.80243	3.32372	3.21807	26.3757	0.00374453	8.99662	-0.262055	0.962958	0.354523	0.997193	0.424395
Non-IDHmut/pTERTmut	0.633691	0.552244	45.8764	83.0727	60.7454	88.8369	87.4643	91.3017	130968	52.6424	0.746726	16701.9	0.127527	131045	145.753	450.878	43784083042	6.40253	155.796	3.31303	912.975	96.3153	265.414	229.824	-41.7904	954.765	67.1561	578.027	0.829248	43784083042	0.0152256	14421.7	4459.64	63.0407	1.37272e+07	74995.4	2129.67	187.695	0.838088	8.74114	4.57534	109.189	0.000807421	11.575	-0.192205	0.952015	0.185177	0.995093	0.262775
IDHmut/pTERTmut	0.77959	0.626699	32.2145	51.4035	54.3783	66.7083	56.4624	102.504	43061.7	40.0737	0.714149	8319.34	0.193196	43122	119.434	219.32	9768034610	5.01662	49.311	10.834	627.084	31.4292	174.026	174.434	22.7082	604.376	21.0278	475.942	1.21615	9768034610	0.0375376	1820.13	1029.94	31.1831	519973	3362.64	253.271	23.0646	0.832428	2.73025	2.97245	15.467	0.00416881	8.63428	-0.267994	0.96209	0.360057	0.998529	0.432928
Non-IDHmut/pTERTmut	0.63399	0.544654	43.5775	80.0096	74.4648	94.3027	70.214	100.005	114578	50.7253	0.642418	17758.3	0.154988	114653	155.099	429.362	36483816630	5.97443	80.169	7.1148	1007.42	82.4379	251.072	214.171	-37.5874	1045.01	40.7624	564.102	2.02888	36483816630	0.0233534	14530.2	4005.21	58.8965	3.42868e+07	211815	2275.63	129.986	0.892137	6.42179	4.07496	87.7596	0.00172407	10.6006	-0.229831	0.964976	0.240155	0.997153	0.319957
Non-IDHmut/pTERTmut	0.668409	0.483392	30.9928	64.1152	51.7397	67.3573	64.6607	78.543	49863	42.8552	0.601764	10887	0.218339	49923	174.484	358.029	15543316063	5.76912	91.5147	4.67505	779.641	57.5799	253.006	237.642	51.3898	728.251	38.9458	557.984	1.10965	15543316063	0.022523	5530.05	1877.99	41.2399	2.7632e+06	23180	802.716	93.6929	0.790985	6.34474	4.15038	52.3177	0.00130114	10.5204	-0.177257	0.926378	0.205731	0.995745	0.289032
Non-IDHmut/pTERTmut	0.860583	0.727643	50.5447	69.4636	73.9256	80.2309	87.6641	88.4816	126265	59.7792	0.628854	19354.8	0.153288	126357	177.849	299.024	37010952730	5.34814	62.2991	14.1989	969.937	40.1815	238.167	232.617	-42.5941	1012.53	25.8213	541.21	1.91348	37010952730	0.0306957	3283.88	3378.31	57.1835	2.78492e+06	18444.1	476.063	42.6382	0.835518	3.53777	3.29902	29.8609	0.00281747	9.32518	-0.252654	0.963034	0.315419	0.998999	0.393673
Non-IDHmut/pTERTmut	0.764264	0.602884	28.4842	47.2465	56.0446	51.6236	57.6888	64.4515	26646.4	36.1088	0.615348	7011.15	0.263118	26727	242.378	343.393	9428675498	5.14139	52.8489	9.07052	667.176	34.0128	292.043	293.889	-28.5559	695.732	22.1477	593.95	-0.673403	9428675498	0.0356953	2262.7	4295.53	65.0156	798115	-4159.22	302.685	28.7153	0.825734	3.45291	3.30362	16.5727	0.00294802	9.09812	-0.214235	0.93764	0.285778	0.998576	0.370388
Non-IDHmut/pTERTmut	0.891085	0.768859	45.584	59.2878	66.9403	64.8151	68.2642	70.3491	95643.8	52.8305	0.71338	14177.5	0.148233	95713	176.112	456.846	34120363587	6.26067	122.266	5.85105	1035.39	87.8246	285.154	253.98	-40.4154	1075.81	54.8625	597.065	1.48594	34120363587	0.0173997	14080.9	4936.04	66.8607	2.24715e+07	131163	2077.68	214.928	0.812671	8.36359	4.44864	143.187	0.00106126	11.2181	-0.211669	0.960967	0.210912	0.995663	0.288362
Non-IDHmut/pTERTmut	0.839506	0.466641	39.4064	84.4468	80.5295	102.703	104.393	107.75	117246	70.8936	0.474552	24411.7	0.20821	117456	182.838	488.508	42012484616	6.16878	99.1362	4.17811	916.033	90.0699	285.91	247.551	-38.8421	954.875	53.3996	598.069	1.23915	42012484616	0.0213071	14396.7	4924.86	66.2954	1.93406e+07	124316	2254.67	135.632	0.886801	6.72261	4.15733	88.9826	0.00180276	10.8802	-0.243667	0.972683	0.24832	0.996461	0.323504
Non-IDHmut/pTERTmut	0.88181	0.752948	46.0392	61.1453	64.1327	68.7968	75.1798	79.2086	99432.4	53.9186	0.724769	14320.9	0.144026	99503	160.798	279.904	27411497878	5.42167	63.2123	9.92694	845.487	41.1656	221.609	220.018	-42.8117	888.299	26.0441	524.866	1.03652	27411497878	0.0300605	3408.67	3001.16	53.8461	1.89331e+06	9860.91	462.55	55.5185	0.785113	4.07093	3.48401	38.6052	0.00265148	9.53614	-0.229726	0.953451	0.303516	0.998333	0.381119
Non-IDHmut/pTERTmut	0.449084	0.296394	33.3031	112.361	92.0869	83.2406	82.28	93.771	64007	50.4595	0.559265	13836.2	0.216168	64105	144.112	315.179	18481947324	5.70537	99.8443	3.33409	619.371	55.2777	232.733	231.975	-41.598	660.969	41.2952	536.943	0.357218	18481947324	0.0214489	4503.01	3301.37	56.0325	1.37387e+06	4955.59	681.906	35.0036	0.902306	3.50156	3.31704	22.4173	0.00187518	9.7322	-0.292724	0.980187	0.318191	0.998083	0.395203
Non-IDHmut/pTERTmut	0.89987	0.713859	12.6217	17.681	20.1246	18.9737	21.6333	23.1517	2470.17	15.9106	0.844594	1046.29	0.423572	2490	171.903	267.118	6.76912e+08	4.9614	51.3578	6.36304	472.549	32.28	219.547	213.641	130.816	341.733	20.8254	521.394	1.41554	6.76912e+08	0.0391297	1923.38	405.281	18.5614	440900	6176.56	283.187	40.1815	0.752069	4.17657	3.56414	22.1493	0.0032346	8.83677	-0.221129	0.938583	0.265595	0.992094	0.3489
Non-IDHmut/pTERTmut	0.666578	0.450727	24.4377	54.2184	43.6578	57.5587	61.131	61.8142	29776.6	36.1408	0.625791	7424	0.249323	29820	167.332	269.512	8192095428	5.06425	58.4768	7.37689	609.293	33.7273	222.282	226.424	-43.1844	652.478	23.8109	524.136	-0.266686	8192095428	0.0356789	1939.49	2991.17	54.1642	360472	-558.713	256.564	26.9539	0.809111	3.36142	3.27615	15.4452	0.00306756	8.98157	-0.208961	0.931783	0.292837	0.998478	0.376418
Non-IDHmut/pTERTmut	0.637934	0.588617	23.8611	40.5376	40.4599	41.1825	37.4833	49.94	16839.8	25.8603	0.778825	4079.46	0.242251	16883	248.567	328.433	5798472569	4.7865	42.4066	5.68571	535.518	26.6497	284.948	283.199	125.588	409.93	17.5625	586.046	-0.249094	5798472569	0.0453338	1285.73	1091.69	32.4025	172496	-974.168	182.549	15.4905	0.843197	2.60726	2.95491	8.57935	0.00498382	8.39755	-0.236243	0.942324	0.351883	0.997816	0.427029
Non-IDHmut/pTERTmut	0.73837	0.634568	36.4134	57.3829	64.8845	62.3699	53.8516	68.4471	55095.2	42.3698	0.7279	9619.55	0.174599	55165	213.647	355.175	18695434603	5.60304	64.3312	8.3821	901.186	46.769	278.122	273.957	-37.2447	938.431	27.5337	582.151	0.109171	18695434603	0.0277071	4675.36	4283.37	64.4026	2.87326e+06	4842.75	628.567	85.8754	0.758978	5.48353	3.91989	55.106	0.00177759	10.1695	-0.181594	0.925685	0.229037	0.997694	0.314029
Non-IDHmut/pTERTmut	0.722888	0.604075	51.1842	84.7314	72.3464	94.578	99.0202	99.3781	173275	61.2513	0.736115	20418.8	0.11784	173362	149.866	414.48	54735924012	6.12074	109.84	5.34859	883.083	80.4852	251.192	221.19	-37.0048	920.088	49.0997	561.9	1.44399	54735924012	0.0187717	11919.1	3867.59	58.8077	1.59674e+07	105577	1787.91	150.909	0.844492	6.72917	4.10585	104.452	0.00142885	10.7975	-0.236175	0.969153	0.254543	0.995815	0.330379
Non-IDHmut/pTERTmut	0.57265	0.450125	48.7596	108.325	81.4923	109.417	111.45	113.728	115451	62.0321	0.444293	25807.5	0.223537	115577	155.534	273.696	30265959243	5.28694	62.6835	15.1679	859.463	40.1035	208.63	198.764	-42.6037	902.067	26.3217	511.731	1.62917	30265959243	0.0325191	3164.3	2726.63	51.2976	2.53004e+06	13824.1	431.191	50.47	0.789736	3.82666	3.40321	35.528	0.00279303	9.32275	-0.225492	0.948359	0.309397	0.998523	0.387158
Non-IDHmut/pTERTmut	0.45989	0.423977	20.9393	49.3877	30.4631	55.0818	51.2445	55.3986	13877.7	22.7129	0.669511	4171.3	0.300576	13922	225.952	348.781	4983223965	5.31282	71.3947	11.8716	823.978	42.0443	295.601	300.417	87.7683	736.21	29.4573	598.28	1.40985	4983223965	0.0303716	3197.76	1906.61	42.495	2.00389e+06	10063.9	439.211	36.1559	0.84712	3.66852	3.36129	22.4322	0.00248323	9.24114	-0.248154	0.960316	0.276605	0.998416	0.362442
Non-IDHmut/pTERTmut	0.812801	0.674308	42.9267	63.6605	75.4321	64.8151	62.8013	84.113	88797	51.7433	0.727276	13234.8	0.149045	88872	161.705	272.567	23927710890	5.11661	59.6947	8.23505	637.436	34.6724	216.939	215.309	-12.5057	649.941	24.7241	518.881	1.02677	23927710890	0.0330647	2011.84	2266.73	46.8456	643595	4734.25	302.972	14.1049	0.910778	2.1605	2.66838	9.33156	0.0041496	8.49214	-0.336478	0.982419	0.405478	0.999205	0.471751
Non-IDHmut/pTERTmut	0.925567	0.586502	44.0399	75.0891	92.228	85	92.4392	98.8939	120598	69.5	0.526807	22407.5	0.185803	120691	202.519	310.735	38506451220	5.15185	54.1078	13.5407	859.731	34.678	262.784	266.525	-42.2858	902.017	22.9403	564.845	0.728781	38506451220	0.035174	2324.36	3924.38	62.0755	1.11914e+06	2797.98	312.843	28.8115	0.83073	3.10141	3.14191	19.0483	0.00336458	8.94635	-0.249666	0.957902	0.327683	0.999143	0.405905
Non-IDHmut/pTERTmut	0.955037	0.717389	50.3679	70.21	87.9318	82.4621	85.9593	88.5155	156953	67.0532	0.693516	20289.6	0.129272	157095	178.989	291.236	44541832771	5.11865	63.7273	6.71302	757.604	36.5236	230.468	222.44	-36.8149	794.419	26.1799	532.479	0.990476	44541832771	0.0337647	2137.72	3041.5	54.5063	472587	4664	306.498	24.2309	0.853301	2.79617	3.00997	16.2605	0.00364342	8.82809	-0.267161	0.964044	0.357409	0.999082	0.43043
IDHmut/pTERTmut	0.57704	0.529282	40.6702	76.8403	56.6127	85.0882	73.8241	86.1336	86892.9	44.3399	0.724661	13092	0.150668	86969	160.195	270.39	23211286672	5.25105	52.9432	25.2965	865.693	40.088	212.268	201.441	-39.8814	905.574	22.6631	516.615	3.48346	23211286672	0.0357456	4472.66	2718.26	50.7904	9.68323e+06	52975.7	601.325	46.9408	0.853773	3.67636	3.34343	33.1181	0.00342318	9.20176	-0.232735	0.950534	0.310478	0.998643	0.389098
Non-IDHmut/pTERTmut	0.570585	0.441148	33.6812	76.349	56.2228	76.0066	81.0555	84.6286	52553.9	43.5636	0.582346	11651.3	0.221701	52637	194.49	292.989	15899721740	5.09671	50.5807	17.1062	792.141	37.5098	246.369	235.088	61.3827	730.759	21.2018	549.603	3.01013	15899721740	0.0381719	3544.19	1560.99	37.8867	4.57323e+06	36217.2	544.167	41.8218	0.857649	3.36462	3.20064	30.1702	0.00412367	8.85992	-0.263369	0.96247	0.348915	0.998154	0.420714
Non-IDHmut/pTERTmut	0.720442	0.545079	50.1498	92.0047	81.6333	119.218	111.485	126.408	142151	66.2841	0.590994	22287.8	0.15679	142286	157.621	290.463	39681391963	5.39006	79.2254	3.72662	735.406	42.9575	225.483	225.642	-24.0378	759.444	31.9954	528.095	0.131771	39681391963	0.0269848	2752.41	2661.93	50.6509	540268	803.556	408.172	22.5455	0.895201	3.03782	3.14964	13.0902	0.00244513	9.28679	-0.272107	0.97011	0.323816	0.999054	0.402327
Non-IDHmut/pTERTmut	0.750407	0.672129	46.8806	69.7493	76.243	81.1542	76.9415	81.7313	113635	52.3404	0.709817	15983.8	0.140659	113726	156.316	260.713	29325645288	5.0712	61.5672	6.48857	679.638	34.9317	205.912	201.153	33.1816	646.456	25.4777	507.801	0.878833	29325645288	0.0350312	1915.37	1332.12	35.5927	393345	3331.45	277.502	16.4022	0.888002	2.26321	2.73744	11.1764	0.00456903	8.48881	-0.316569	0.977674	0.406988	0.999065	0.472032
Non-IDHmut/pTERTmut	0.752919	0.560389	24.4284	43.5919	42.2966	46.2385	41.8688	53.301	23486.2	32.8212	0.767854	5165.12	0.219922	23536	135.462	273.988	5792627165	5.29904	68.8844	3.53047	434.466	41.5439	193.328	183.908	-40.9123	475.378	29.2846	496.103	0.507593	5792627165	0.0301196	2745.15	2406	48.135	477522	4586.73	389.709	33.6167	0.840936	3.75405	3.43011	19.2693	0.00243186	9.37444	-0.220776	0.946474	0.278906	0.996505	0.362586
Non-IDHmut/pTERTmut	0.754362	0.647644	45.8763	70.8357	62.8013	82.3468	76.9415	85.8487	114874	53.4358	0.716331	15953.3	0.138877	114983	138.891	456.95	37249259819	6.31295	130.779	4.54087	893.725	97.6024	254.72	211.898	-41.4064	935.132	62.0334	569.17	1.32997	37249259819	0.0176113	16240.2	4244.38	60.6817	2.61447e+07	158117	2451.7	203.283	0.84702	7.84909	4.3289	140.201	0.00129282	11.2002	-0.227697	0.969124	0.235084	0.994623	0.310257
Non-IDHmut/pTERTmut	0.615431	0.437819	48.9573	111.821	79.925	124.423	129.838	133.51	211462	68.8181	0.544655	31515	0.149034	211549	136.674	362.507	59381608783	5.94616	82.429	6.62424	876.841	72.2021	220.128	189.744	-42.2989	919.14	40.8482	529.81	1.70987	59381608783	0.0242198	10166.3	3201.74	53.4492	1.40435e+07	96309.5	1503.83	124.146	0.847363	6.23881	4.0326	84.2604	0.00222345	10.5114	-0.227606	0.962884	0.265124	0.996522	0.339528
Non-IDHmut/pTERTmut	0.586765	0.405566	25.7238	63.4268	50	75.0733	56.4624	75.0999	38124.2	37.2166	0.685999	7985.36	0.209457	38194	172.65	359.476	11898096205	5.93087	69.5869	7.36933	1028.12	62.262	249.894	239.212	-39.1362	1067.25	31.5418	558.137	0.92147	11898096205	0.0246135	9134.17	3716.1	58.6543	1.10724e+07	36814.2	1264.52	161.435	0.772945	7.44187	4.3032	104.194	0.00157941	10.6914	-0.190648	0.940656	0.214465	0.996602	0.294205
Non-IDHmut/pTERTmut	0.753075	0.651361	38.4016	58.956	66.0984	67.2309	55.7315	67.9853	63024.1	44.3983	0.658321	11633.7	0.184591	63078	163.627	335.68	19379206788	5.76277	73.3662	9.37588	954.423	67.1699	244.113	217.515	-39.5912	994.014	31.6537	554.28	2.39985	19379206788	0.026188	11166.7	3728.98	57.589	2.64385e+07	170225	1753.8	103.882	0.88842	5.47108	3.84538	73.2576	0.00200064	10.1536	-0.238106	0.96499	0.251323	0.9975	0.33388
IDHmut/pTERTmut	0.874981	0.76607	47.8577	62.4718	68.7095	73.171	73.5459	75.2928	111674	54.6616	0.773238	14503.5	0.129873	111759	118.91	256.808	26380490389	5.47804	73.1277	7.37535	693.486	44.8432	182.295	175.323	-40.5776	734.063	30.5732	485.848	1.2082	26380490389	0.0271508	3439.62	2214.93	45.7356	1.85249e+06	13480.9	510.619	17.9111	0.932008	2.6316	2.9572	10.8355	0.00295118	9.15092	-0.321319	0.983504	0.356709	0.9992	0.430716
[truncated: 3,605 more columns]

## Sheet: INDEPENDENT VALIDATION SET
target	t1Gd_original_shape_Elongation	t1Gd_original_shape_Flatness	t1Gd_original_shape_LeastAxisLength	t1Gd_original_shape_MajorAxisLength	t1Gd_original_shape_Maximum2DDiameterColumn	t1Gd_original_shape_Maximum2DDiameterRow	t1Gd_original_shape_Maximum2DDiameterSlice	t1Gd_original_shape_Maximum3DDiameter	t1Gd_original_shape_MeshVolume	t1Gd_original_shape_MinorAxisLength	t1Gd_original_shape_Sphericity	t1Gd_original_shape_SurfaceArea	t1Gd_original_shape_SurfaceVolumeRatio	t1Gd_original_shape_VoxelVolume	t1Gd_original_firstorder_10Percentile	t1Gd_original_firstorder_90Percentile	t1Gd_original_firstorder_Energy	t1Gd_original_firstorder_Entropy	t1Gd_original_firstorder_InterquartileRange	t1Gd_original_firstorder_Kurtosis	t1Gd_original_firstorder_Maximum	t1Gd_original_firstorder_MeanAbsoluteDeviation	t1Gd_original_firstorder_Mean	t1Gd_original_firstorder_Median	t1Gd_original_firstorder_Minimum	t1Gd_original_firstorder_Range	t1Gd_original_firstorder_RobustMeanAbsoluteDeviation	t1Gd_original_firstorder_RootMeanSquared	t1Gd_original_firstorder_Skewness	t1Gd_original_firstorder_TotalEnergy	t1Gd_original_firstorder_Uniformity	t1Gd_original_firstorder_Variance	t1Gd_original_glcm_Autocorrelation	t1Gd_original_glcm_JointAverage	t1Gd_original_glcm_ClusterProminence	t1Gd_original_glcm_ClusterShade	t1Gd_original_glcm_ClusterTendency	t1Gd_original_glcm_Contrast	t1Gd_original_glcm_Correlation	t1Gd_original_glcm_DifferenceAverage	t1Gd_original_glcm_DifferenceEntropy	t1Gd_original_glcm_DifferenceVariance	t1Gd_original_glcm_JointEnergy	t1Gd_original_glcm_JointEntropy	t1Gd_original_glcm_Imc1	t1Gd_original_glcm_Imc2	t1Gd_original_glcm_Idm	t1Gd_original_glcm_Idmn	t1Gd_original_glcm_Id
Non-IDHmut/pTERTmut	0.611945	0.516477	43.3865	84.0047	72.1803	73.2462	92.4554	94.3398	88109.9	51.4063	0.512056	18700.4	0.212239	88190	208.999	326.658	2.93772e+10	5.41222	60.0684	15.5041	921.15	41.9345	273.634	276.498	-40.5639	961.714	25.3314	577.159	1.33435	2.93772e+10	0.0313382	4056.17	4257.19	64.3691	3.74131e+06	12723.5	530.478	75.2098	0.750588	4.48088	3.58227	54.7356	0.00265787	9.58239	-0.215845	0.945835	0.286899	0.998111	0.366731
Non-IDHmut/pTERTmut	0.723143	0.657373	46.6931	71.0298	76.8505	77.026	78.492	93.3649	108018	51.3647	0.629389	17427.3	0.161336	108110	110.336	268.951	2.65622e+10	5.79332	88.6557	6.4715	854.561	54.4588	190.338	188.136	-39.8358	894.397	36.3276	495.677	0.768096	2.65622e+10	0.0220897	5264.5	2340.34	46.4598	3.49655e+06	14522.9	781.485	54.1796	0.870248	4.09947	3.52023	37.0037	0.00184485	9.98582	-0.273897	0.976903	0.307406	0.998373	0.383135
IDHmut/pTERTmut	0.889453	0.728189	32.2027	44.223	46.8722	52.6972	49.8197	54.827	36743	39.3343	0.775382	6893.16	0.187605	36792	132.675	275.184	9.21001e+09	5.38805	84.3983	2.35538	470.96	45.3635	197.388	189.402	57.2703	413.69	34.3705	500.326	0.301525	9.21001e+09	0.0266703	2931.31	947.285	28.9491	458079	2799.15	447.83	10.9035	0.952392	2.2133	2.72399	5.87972	0.00305204	8.8481	-0.353293	0.987612	0.381109	0.998501	0.452573
Non-IDHmut/pTERTmut	0.939704	0.768105	35.7767	46.5778	55.6058	55.2268	58.6003	60.1831	43237.2	43.7694	0.654391	9103.71	0.210553	43332	208.473	352.205	1.4673e+10	5.69428	67.6385	10.3978	1119.71	50.8198	276.683	273.293	-36.7163	1156.43	28.7952	581.908	0.611025	1.4673e+10	0.0265439	6054.38	4292.84	64.126	6.5548e+06	17307.8	823.146	100.403	0.782243	5.73257	3.96481	66.8868	0.0017042	10.2171	-0.197379	0.941177	0.226507	0.998202	0.311443
Non-IDHmut/pTERTmut	0.860595	0.681278	29.1678	42.8134	48.7647	54.7083	47.3814	55.6687	29502.8	36.845	0.723454	6382.37	0.216331	29570	165.096	672.297	1.41095e+10	6.91035	300.433	3.83949	1350.19	176.378	356.75	263.844	-39.7884	1389.97	128.874	690.764	1.16917	1.41095e+10	0.01285	45834.7	8121.34	81.3413	1.60999e+08	579395	6743.94	724.617	0.806112	17.4998	5.52444	409.262	0.000546822	12.5714	-0.19189	0.962568	0.115227	0.991195	0.183189
Non-IDHmut/pTERTmut	0.724562	0.648918	32.4779	50.0494	54.4059	53.6004	49.1935	62.0403	40928.5	36.2639	0.733291	7832.34	0.191367	40994	111.758	238.918	9.11338e+09	5.27599	69.6503	2.97335	400.583	40.3028	168.879	161.6	-37.766	438.349	28.9168	471.498	0.580905	9.11338e+09	0.0300211	2462.7	1835.74	41.8422	369920	4011.53	356.982	17.1506	0.907997	2.79134	3.04872	9.15436	0.00315014	9.0138	-0.27837	0.969491	0.338059	0.997883	0.41474
Non-IDHmut/pTERTmut	0.833967	0.57719	50.5064	87.5039	92.0272	104.809	97.6166	106.485	210129	72.9754	0.613583	27857	0.132571	210229	166.818	263.886	5.48771e+10	5.02946	37.8463	12.2691	837.981	34.9247	207.784	197.875	-45.2129	883.194	17.101	510.916	1.58652	5.48771e+10	0.0469855	3190.32	2824.27	52.1887	2.41e+06	16614.5	449.641	47.2384	0.80947	3.74049	3.35373	32.5966	0.00597621	8.91304	-0.218519	0.929824	0.346083	0.998549	0.415326
IDHmut/pTERTmut	0.85844	0.737367	21.7741	29.5296	34.8855	35.1141	32.2025	112.022	10754.7	25.3494	0.795244	2962.89	0.275498	10788	139.917	249.104	2.62689e+09	5.00736	64.9919	2.37813	295.031	34.4141	191.739	188.445	4.73419	290.297	26.186	493.458	0.168025	2.62689e+09	0.033945	1693.92	1572.28	38.8733	141578	862.495	252.046	7.45729	0.942359	1.97841	2.58587	3.44946	0.00427274	8.26219	-0.338642	0.981054	0.401033	0.997956	0.46942
Non-IDHmut/pTERTmut	0.703691	0.494707	18.4194	37.2329	37.4833	46.0977	42.4264	48.2597	10738	26.2004	0.625408	3763.59	0.350494	10789	160.305	251.213	2.86015e+09	5.06023	40.7453	28.7297	1198.08	35.5214	211.017	202.255	-38.8501	1236.93	17.5261	514.877	3.78131	2.86015e+09	0.0426383	3959.79	2659.46	50.4753	5.89688e+06	40103	519.405	72.658	0.753318	4.83827	3.70762	48.7365	0.00321295	9.14938	-0.179753	0.909147	0.242078	0.998853	0.329108
Non-IDHmut/pTERTmut	0.782127	0.599016	22.564	37.6684	36.3456	40	42.0595	47.392	16766.2	29.4614	0.738235	4291.2	0.255944	16815	128.8	242.423	3.96114e+09	5.05197	64.6091	3.20016	486.007	35.3031	183.459	180.785	43.3974	442.609	26.542	485.357	0.466288	3.96114e+09	0.0332049	1839.3	890.955	28.8193	198120	1906.39	266.65	25.0829	0.827974	3.3918	3.29188	13.203	0.0027195	9.01798	-0.208571	0.929069	0.292085	0.997012	0.374664
Non-IDHmut/pTERTmut	0.98358	0.748772	24.026	32.0872	40.3113	39.2938	39.6232	41.3884	16299.1	31.5603	0.760418	4088.28	0.250829	16343	259.16	335.229	5.7307e+09	4.68669	37.6923	14.0753	658.012	26.5489	290.719	287.257	63.1597	594.853	15.9401	592.158	-0.214019	5.7307e+09	0.0517897	1702.35	2200.12	46.3752	663073	-1849.18	224.169	26.3348	0.788625	2.68614	2.90234	18.9583	0.00652466	8.08027	-0.253615	0.947693	0.371502	0.998289	0.442719
Non-IDHmut/pTERTmut	0.712738	0.540137	41.2317	76.3358	63.5295	80.8084	88.5438	93.9947	69202.7	54.4074	0.505538	16124.2	0.233	69307	147.609	394.306	2.29945e+10	6.34808	144.217	3.00492	701.728	81.6998	267.103	267.76	-40.3473	742.076	58.5737	576.001	-0.0210388	2.29945e+10	0.0143307	10171.5	4376.64	63.3453	6.60092e+06	723.735	1525.46	69.4605	0.91283	4.42531	3.60325	49.0958	0.0013095	10.5644	-0.332956	0.991324	0.301508	0.997196	0.376204
IDHmut/pTERTmut	0.900394	0.688838	39.0342	56.6668	67.4166	68.4763	59.6154	69.1375	74525.2	51.0224	0.720629	11884.3	0.159467	74607	156.618	297.654	2.02301e+10	5.43571	70.2548	4.22869	614.316	43.9646	217.687	207.408	40.1513	574.165	29.8981	520.725	0.862455	2.02301e+10	0.0281649	3154.78	1418	36.1419	825684	7762.5	482.157	35.1071	0.864435	3.91212	3.48416	19.4527	0.00208092	9.68851	-0.224381	0.952033	0.263591	0.997439	0.349301
IDHmut/pTERTmut	0.615933	0.448058	22.9308	51.1782	58.8303	41.1096	41.2311	58.8643	21460.1	31.5223	0.652443	5723.96	0.266725	21530	128.366	206.195	4.74421e+09	4.69827	38.478	11.0415	562.505	24.7251	168.198	167.621	72.6443	489.861	16.2392	469.418	1.2337	4.74421e+09	0.0474576	1144.19	437.314	20.0499	167901	1378.57	156.582	15.3395	0.82135	2.29727	2.76135	9.94192	0.00614455	8.05494	-0.272436	0.956274	0.398585	0.998502	0.465122
IDHmut/pTERTmut	0.919357	0.831804	41.0103	49.3029	56.9386	62.2656	60.8769	64.9153	59448.9	45.3269	0.721729	10206.4	0.171683	59556	162.562	269.687	1.65494e+10	5.31519	53.0236	35.4383	1251.62	44.3824	220.613	207.175	-37.3819	1289.01	22.2586	527.143	4.61545	1.65494e+10	0.0349068	6842.49	2924.96	52.3817	2.56585e+07	114162	866.764	142.335	0.716193	5.55842	3.78615	110.837	0.00269967	9.56473	-0.184099	0.920258	0.257155	0.998025	0.340256
Non-IDHmut/pTERTmut	0.685648	0.648164	23.8582	36.8089	35.0571	41.3038	41.7732	41.9881	14464.5	25.238	0.740065	3879.26	0.268192	14501	211.946	402.636	5.20693e+09	5.80218	66.6803	9.30604	1050.26	66.4806	289.566	267.011	-36.6781	1086.94	29.8861	599.228	2.01563	5.20693e+09	0.026902	11485.5	4909.68	67.2245	2.60724e+07	148772	1730.24	168.142	0.823173	7.3705	4.27644	112.394	0.00151118	10.3829	-0.216069	0.956381	0.18701	0.996688	0.273239
Non-IDHmut/pTERTmut	0.860764	0.466688	18.9671	40.6418	43.566	48.1664	48.0416	119.587	17948.6	34.983	0.726423	4563.67	0.254264	17996	154.61	231.448	4.35749e+09	4.63462	39.6318	5.07067	388.474	24.3988	191.044	187.368	71.3189	317.155	16.5196	492.073	0.910139	4.35749e+09	0.0485778	1011.71	623.547	24.3382	115453	1880.22	141.714	16.9468	0.786031	2.79016	3.02755	8.92524	0.00512663	8.30997	-0.192065	0.899668	0.333333	0.996006	0.411411
Non-IDHmut/pTERTmut	0.602078	0.48124	25.309	52.5911	40.4969	59.1354	51.4782	59.5735	28748.9	31.6639	0.739729	6135.15	0.213405	28803	190.911	407.834	1.01785e+10	5.98278	90.6056	7.76495	858.522	73.285	284.182	259.569	16.2504	842.272	38.42	594.46	2.03837	1.01785e+10	0.0214631	12114.4	3347.12	54.4576	2.30603e+07	146258	1784.02	258.038	0.748057	8.64313	4.40483	181.494	0.0012839	10.7733	-0.205532	0.953448	0.221705	0.991764	0.29877
Non-IDHmut/pTERTmut	0.805331	0.711864	47.5945	66.859	68.6804	85.7555	68.0661	89.6437	89533	53.8436	0.58234	16619.9	0.185629	89613	136.709	256.133	2.23292e+10	5.22413	70.5415	3.9693	679.389	38.5347	196.97	196.08	10.7669	668.622	28.6933	499.173	0.328546	2.23292e+10	0.0299581	2194.38	1520.54	37.97	342164	1288.73	329.091	13.8468	0.919163	2.34984	2.81053	8.2191	0.00340393	8.76599	-0.317139	0.980059	0.380695	0.999243	0.450945
Non-IDHmut/pTERTmut	0.78401	0.561878	23.9298	42.589	49.2544	50.1597	40.3113	50.1597	23066.7	33.3902	0.772204	5074.68	0.220001	23115	132.686	232.039	5.25482e+09	4.8094	52.0866	3.0394	353.002	30.7205	175.297	166.198	-41.2115	394.213	22.0255	476.795	0.635004	5.25482e+09	0.0422352	1426.81	1992.01	44.1102	117638	2030.73	197.187	12.0278	0.884469	2.15431	2.75206	7.27394	0.00686154	8.09047	-0.293361	0.965646	0.435923	0.998168	0.494576
Non-IDHmut/pTERTmut	0.627366	0.409056	23.9407	58.5268	51.3128	62.9682	63.7887	64.4205	32169.9	36.7177	0.59643	8201.45	0.254942	32252	205.812	292.635	9.98858e+09	5.0067	44.2887	20.6179	791.804	33.2507	253.759	247.867	24.2698	767.535	18.353	556.511	3.14514	9.98858e+09	0.0419378	3055.54	2271.36	46.8964	2.56064e+06	20974.9	370.688	82.3859	0.629755	4.61554	3.54718	59.9988	0.00359505	9.03593	-0.181508	0.904218	0.279935	0.996804	0.361926
Non-IDHmut/pTERTmut	0.727964	0.554279	34.1014	61.5239	50.4777	70.7743	66.1891	72.0347	60007	44.7872	0.707128	10482.2	0.174684	60091	251.918	399.074	2.28837e+10	5.41615	54.8303	6.28223	758.918	43.403	314.044	303.301	59.9188	698.999	25.1777	617.104	1.38644	2.28837e+10	0.0317101	3767.14	2879.74	52.5015	1.70461e+06	16632.2	553.51	60.1775	0.804091	4.60187	3.68247	38.5024	0.00273438	9.7099	-0.21102	0.944042	0.282751	0.997082	0.360386
Non-IDHmut/pTERTmut	0.855653	0.637534	27.8764	43.7254	50	46.5296	44.0114	54.4151	31705.7	37.4138	0.795234	6091.82	0.192136	31764	134.203	242.551	7.50545e+09	5.11214	61.1466	3.10553	501.811	34.795	184.205	181.036	-27.6032	529.414	25.1028	486.095	0.258352	7.50545e+09	0.0332612	1833.1	1936.02	43.2524	212384	928.025	272.94	11.9588	0.915829	2.35677	2.80836	6.2374	0.00375584	8.62709	-0.30572	0.975129	0.367631	0.998972	0.44105
Non-IDHmut/pTERTmut	0.468124	0.42074	42.6946	101.475	59.2368	101.71	113.759	115.043	121021	47.5028	0.634554	18646.2	0.154074	121151	141.318	286.279	3.32111e+10	5.636	70.0636	8.03035	699.565	50.293	218.456	210.333	-43.1979	742.762	29.3329	523.574	1.68036	3.32111e+10	0.0260218	5333.55	3003.36	53.0598	5.06849e+06	37340.3	809.991	57.9261	0.866703	4.04462	3.43321	41.1239	0.00262342	9.68423	-0.283131	0.97728	0.338854	0.99749	0.408332
Non-IDHmut/pTERTmut	0.635674	0.530241	52.4163	98.8536	74.6525	112.801	106.231	113.115	217015	62.8387	0.664132	26296	0.121171	217102	118.212	401.305	6.39047e+10	6.26241	112.643	4.19322	738.047	84.2727	230.962	201.011	-42.7726	780.82	52.0975	542.543	1.12016	6.39047e+10	0.0176522	12432.8	3578.54	55.931	1.46667e+07	92612.2	1910.77	109.732	0.891478	6.484	4.15357	66.4976	0.00125078	11.0482	-0.237653	0.971424	0.234463	0.995708	0.31192
Non-IDHmut/pTERTmut	0.91044	0.594912	33.3928	56.1305	71.0282	67.5426	66.2118	71.9653	57897.6	51.1035	0.607037	11922.7	0.205928	57992	202.178	307.855	1.76929e+10	5.12936	57.9065	7.4026	622.03	35.6671	250.283	242.551	-38.0914	660.121	23.869	552.351	0.805949	1.76929e+10	0.0356916	2280.86	3483.23	58.4456	619449	5151.13	313.849	44.4877	0.751497	3.78358	3.41032	29.8958	0.00334607	9.17746	-0.205641	0.932285	0.31613	0.9976	0.391866
IDHmut/pTERTmut	0.716219	0.570863	31.4783	55.1416	46.0109	62.6099	60.407	65.7267	48231.4	39.4934	0.771429	8306.31	0.172218	48285	175.106	268.8	1.31082e+10	4.92734	52.6717	5.89596	543.273	30.3115	219.595	217.821	-38.6608	581.934	21.5284	521.034	-0.129822	1.31082e+10	0.0383	1497.17	2794.41	52.4109	186020	-63.2072	206.801	16.8022	0.848898	2.50553	2.87819	10.3875	0.00432561	8.47444	-0.266508	0.958963	0.371781	0.998802	0.443224
Non-IDHmut/pTERTmut	0.717623	0.448816	29.5335	65.8031	66.4078	70.3278	60.8276	72.374	43149.3	47.2218	0.569915	10439	0.241926	43259	205.2	496.742	1.763e+10	6.36905	105.142	4.7571	836.744	85.3043	326.69	311.368	-35.6892	872.433	47.1999	638.392	1.03214	1.763e+10	0.0164104	14804.7	6025.67	74.3253	2.26488e+07	98417.8	2243.16	237.519	0.808936	8.16427	4.30822	169.069	0.00116176	11.1907	-0.2534	0.97868	0.248646	0.992922	0.321549
Non-IDHmut/pTERTmut	0.474538	0.383908	41.9107	109.168	73.437	115.603	98.0816	116.452	86120.9	51.8046	0.577706	16324.9	0.189558	86256	165.683	311.21	2.51529e+10	5.66203	73.8726	6.65275	684.178	48.9706	235.741	228.652	-39.9416	724.12	30.6626	540.007	1.18005	2.51529e+10	0.0252841	4589.08	3236.65	55.6291	2.619e+06	17374.1	658.17	89.9354	0.759826	4.9936	3.69588	64.4359	0.00219785	9.98402	-0.238932	0.963295	0.298959	0.995984	0.373178
IDHmut/pTERTmut	0.706489	0.679159	32.2273	47.4517	43.909	56.8595	51	57.0789	30269.9	33.5241	0.622327	7547.55	0.249342	30337	172.192	251.444	7.97851e+09	4.72069	47.2651	15.427	722.212	26.7612	211.62	210.13	-39.6455	761.858	19.0027	512.831	1.03783	7.97851e+09	0.044839	1241.06	2612.91	50.7706	292538	1649.57	166.086	25.0675	0.737206	3.02566	3.11455	15.7455	0.0043014	8.48403	-0.194535	0.910519	0.31681	0.998974	0.397708
Non-IDHmut/pTERTmut	0.874702	0.665958	27.5863	41.4235	44.4185	55.2268	55.0818	87.8749	24678	36.2333	0.615935	6655.13	0.269678	24750	207.56	334.324	8.0661e+09	5.33461	67.6917	6.99264	698.808	40.6193	268.427	262.662	54.0454	644.763	28.0228	570.879	1.14846	8.0661e+09	0.0292882	2794.22	2031.96	44.0684	905682	7975	400.207	40.4876	0.816083	3.82696	3.42487	25.4161	0.00236502	9.41063	-0.230829	0.951446	0.285978	0.9977	0.368258
Non-IDHmut/pTERTmut	0.881152	0.80315	35.8771	44.6705	52.6308	53.2541	52.3546	56.6216	42415	39.3615	0.711428	8267.34	0.194916	42493	206.45	296.911	1.29382e+10	4.93818	46.5245	25.7638	826.331	31.008	249.789	243.108	-42.1842	868.515	19.4199	551.796	2.70286	1.29382e+10	0.0417939	2210.19	3601.53	59.4807	1.98912e+06	12726.3	285.529	31.2355	0.800991	3.12106	3.13542	21.2832	0.00449075	8.65767	-0.229667	0.941073	0.339458	0.999007	0.414725
Non-IDHmut/pTERTmut	0.830704	0.645814	24.2531	37.5543	41.2311	46.0977	46.0977	46.1411	17064.1	31.1965	0.668432	4795.3	0.281017	17125	206.103	298.146	5.23462e+09	5.03176	50.2154	15.199	684.258	32.6992	250.684	250.299	-37.5871	721.845	20.7114	552.875	0.0636406	5.23462e+09	0.0383957	2418.67	3516.27	58.7312	1.36442e+06	584.694	304.357	36.706	0.783193	3.52684	3.29763	23.9793	0.00346094	8.84937	-0.217603	0.935216	0.299963	0.998321	0.381705
Non-IDHmut/pTERTmut	0.703488	0.564292	23.553	41.7391	46.6905	46.3897	37.1618	50.04	19035.8	29.3629	0.696536	4949.81	0.260026	19092	132.057	201.981	4.23794e+09	4.74827	34.1681	17.1009	609.783	29.0434	168.44	161.601	-38.407	648.19	14.5041	471.142	2.38302	4.23794e+09	0.0530256	2538.67	1811.83	41.8782	1.37817e+06	11878.8	292.3	60.1436	0.656565	4.05951	3.41464	43.2638	0.00551464	8.50398	-0.175051	0.888212	0.311846	0.996666	0.388884
[truncated: 3,605 more columns]
